# Supplementary material for: Crystal structure of tetra­kis­(μ-n-butyrato-κ2 O:O′)bis­[chlorido­rhenium(III)](Re—Re)
Source: Acta Crystallogr Sect E Struct Rep Online. 2014 Sep 13;70(Pt 10):m349–50. doi: 10.1107/S1600536814020273 (PMC4257215; doi:10.1107/S1600536814020273)
Supplement: Supplementary file 1 [file e-70-0m349-sup1.cif]

##############################################################################
#                                                                            #
# This CIF contains the data in a paper accepted for publication in          #
# Acta Crystallographica Section E. It conforms to the requirements of       #
# Notes for Authors for Acta Crystallographica Section E, and has been       #
# peer reviewed under the auspices of the IUCr Commission on Journals.       #
#                                                                            #
# Full details of the Crystallographic Information File format               #
# are given in the paper "The Crystallographic Information File (CIF):       #
# a New Standard Archive File for Crystallography" by S. R. Hall, F. H.      #
# Allen and I. D. Brown [Acta Cryst. (1991), A47, 655-685].                  #
#                                                                            #
# The current version of the core CIF dictionary is obtainable from          #
# ftp://ftp.iucr.org/pub/cif_core.dic.                                       #
#                                                                            #
# Software is freely available for graphical display of the structure(s)     #
# in this CIF. For information consult the CIF software page                 #
# http://www.iucr.org/resources/cif/software.                                #
#                                                                            #
# This file may be used for bona fide research purposes within the           #
# scientific community so long as proper attribution is given to the journal # 
# article from which it was obtained.                                        #
#                                                                            #
##############################################################################
data_I
_audit_creation_method     SHELXL-97
_database_code_depnum_ccdc_archive     'CCDC 1023523'
_chemical_name_systematic
;\
Tetrakis(\m-<i>n</i>-butyrato-\
\k^2^<i>O</i>:<i>O</i>')bis[chloridorhenium(III)](<i>Re</i>---<i>Re</i>)
;
_chemical_name_common     ?
_chemical_formula_moiety     'C16 H28 Cl2 O8 Re2'
_chemical_formula_sum     'C16 H28 Cl2 O8 Re2'
_chemical_formula_iupac     '[Re2 (C4 H7 O2)4 Cl2]'
_chemical_formula_weight     791.68
_chemical_melting_point     ?
_symmetry_cell_setting     monoclinic
_symmetry_space_group_name_H-M     'P 21/n'
_symmetry_space_group_name_hall     '-P 2yn'
loop_
    _symmetry_equiv_pos_as_xyz
    'x, y, z'
    '-x+1/2, y+1/2, -z+1/2'
    '-x, -y, -z'
    'x-1/2, -y-1/2, z-1/2'
_cell_length_a     6.7292(4)
_cell_length_b     12.0367(8)
_cell_length_c     14.6737(9)
_cell_angle_alpha     90.00
_cell_angle_beta     99.2620(10)
_cell_angle_gamma     90.00
_cell_volume     1173.00(10)
_cell_formula_units_Z     2
_cell_measurement_reflns_used     3188
_cell_measurement_theta_min     3.67
_cell_measurement_theta_max     27.12
_cell_measurement_temperature     180(2)
_exptl_crystal_description     needle
_exptl_crystal_colour     orange
_exptl_crystal_size_max     0.30
_exptl_crystal_size_mid     0.06
_exptl_crystal_size_min     0.06
_exptl_crystal_density_diffrn     2.241
_exptl_crystal_density_meas     ?
_exptl_crystal_density_method     'not measured'
_exptl_crystal_F_000     744
_exptl_absorpt_coefficient_mu     10.574
_exptl_absorpt_correction_type     multi-scan
_exptl_absorpt_process_details     '(<i>SADABS</i>; Bruker, 2010)'
_exptl_absorpt_correction_T_min     0.1436
_exptl_absorpt_correction_T_max     0.5695
_exptl_special_details     ?
_diffrn_ambient_temperature     180(2)
_diffrn_radiation_type     MoK\a
_diffrn_radiation_wavelength     0.71073
_diffrn_radiation_source     'fine-focus sealed tube'
_diffrn_radiation_monochromator     graphite
_diffrn_measurement_device_type     'Bruker APEXII CCD'
_diffrn_measurement_method     '\f and \w scans'
_diffrn_detector_area_resol_mean     ?
_diffrn_reflns_number     4625
_diffrn_reflns_av_R_equivalents     0.0161
_diffrn_reflns_av_sigmaI/netI     0.0232
_diffrn_reflns_theta_min     3.67
_diffrn_reflns_theta_max     26.00
_diffrn_reflns_theta_full     26.00
_diffrn_measured_fraction_theta_max     0.990
_diffrn_measured_fraction_theta_full     0.990
_diffrn_reflns_limit_h_min     -8
_diffrn_reflns_limit_h_max     7
_diffrn_reflns_limit_k_min     -12
_diffrn_reflns_limit_k_max     14
_diffrn_reflns_limit_l_min     -18
_diffrn_reflns_limit_l_max     18
_refine_special_details
;
Refinement of <i>F</i>^2^ against ALL reflections. The weighted <i>R</i>-factor
<i>wR</i> and goodness of fit <i>S</i> are based on <i>F</i>^2^, conventional
<i>R</i>-factors <i>R</i> are based on <i>F</i>, with <i>F</i> set to zero for
negative <i>F</i>^2^. The threshold expression of <i>F</i>^2^ >
\s(<i>F</i>^2^) is used only for calculating <i>R</i>-factors(gt) <i>etc</i>.
and is not relevant to the choice of reflections for refinement.
<i>R</i>-factors based on <i>F</i>^2^ are statistically about twice as large
as those based on <i>F</i>, and <i>R</i>- factors based on ALL data will be
even larger.
;
_reflns_number_total     2277
_reflns_number_gt     2077
_reflns_threshold_expression     I>2sigma(I)
_refine_ls_structure_factor_coef     Fsqd
_refine_ls_matrix_type     full
_refine_ls_R_factor_all     0.0220
_refine_ls_R_factor_gt     0.0192
_refine_ls_wR_factor_gt     0.0474
_refine_ls_wR_factor_ref     0.0486
_refine_ls_goodness_of_fit_ref     1.056
_refine_ls_restrained_S_all     1.056
_refine_ls_number_reflns     2277
_refine_ls_number_parameters     129
_refine_ls_number_restraints     0
_refine_ls_hydrogen_treatment     constr
_refine_ls_weighting_scheme     calc
_refine_ls_weighting_details
         'calc w=1/[\s^2^(Fo^2^)+(0.0278P)^2^+0.2053P] where P=(Fo^2^+2Fc^2^)/3'
_atom_sites_solution_hydrogens     geom
_atom_sites_solution_primary     direct
_atom_sites_solution_secondary     difmap
_refine_ls_shift/su_max     0.005
_refine_ls_shift/su_mean     0.000
_refine_diff_density_max     0.901
_refine_diff_density_min     -1.322
_refine_ls_extinction_method     none
_refine_ls_extinction_coef     ?
loop_
    _atom_type_symbol
    _atom_type_description
    _atom_type_scat_dispersion_real
    _atom_type_scat_dispersion_imag
    _atom_type_scat_source
    'C' 'C' 0.0033 0.0016
                         'International Tables Vol C Tables 4.2.6.8 and 6.1.1.4'
    'H' 'H' 0.0000 0.0000
                         'International Tables Vol C Tables 4.2.6.8 and 6.1.1.4'
    'O' 'O' 0.0106 0.0060
                         'International Tables Vol C Tables 4.2.6.8 and 6.1.1.4'
    'Cl' 'Cl' 0.1484 0.1585
                         'International Tables Vol C Tables 4.2.6.8 and 6.1.1.4'
    'Re' 'Re' -1.0185 7.2310
                         'International Tables Vol C Tables 4.2.6.8 and 6.1.1.4'
_computing_data_collection     'APEX2 (Bruker, 2010)'
_computing_cell_refinement     'SAINT (Bruker, 2010)'
_computing_data_reduction     'SAINT (Bruker, 2010)'
_computing_structure_solution     'SHELXS97 (Sheldrick, 2008)'
_computing_structure_refinement     'SHELXL97 (Sheldrick, 2008)'
_computing_molecular_graphics     'SHELXTL (Sheldrick, 2008)'
_computing_publication_material     'SHELXTL (Sheldrick, 2008)'
loop_
    _atom_site_type_symbol
    _atom_site_label
    _atom_site_fract_x
    _atom_site_fract_y
    _atom_site_fract_z
    _atom_site_U_iso_or_equiv
    _atom_site_adp_type
    _atom_site_calc_flag
    _atom_site_refinement_flags
    _atom_site_occupancy
    _atom_site_symmetry_multiplicity
    _atom_site_disorder_assembly
    _atom_site_disorder_group
    Re Re1 0.91824(2) 0.559012(11) 1.039538(10) 0.02050(7) Uani d . 1 1 . .
    Cl Cl1 0.71261(17) 0.68750(8) 1.12219(8) 0.0397(3) Uani d . 1 1 . .
    O O1 0.7020(4) 0.57529(19) 0.92707(18) 0.0254(6) Uani d . 1 1 . .
    O O2 0.8665(4) 0.45750(19) 0.84940(19) 0.0256(6) Uani d . 1 1 . .
    O O3 0.7697(4) 0.42938(19) 1.08438(19) 0.0243(6) Uani d . 1 1 . .
    O O4 0.9312(4) 0.31123(19) 1.00486(18) 0.0241(6) Uani d . 1 1 . .
    C C1 0.7167(6) 0.5223(3) 0.8532(3) 0.0253(8) Uani d . 1 1 . .
    C C2 0.5652(6) 0.5386(3) 0.7691(3) 0.0308(9) Uani d . 1 1 . .
    H H2A 0.4565 0.5877 0.7838 0.037 Uiso calc R 1 1 . .
    H H2B 0.5045 0.4661 0.7486 0.037 Uiso calc R 1 1 . .
    C C3 0.6593(7) 0.5899(4) 0.6916(3) 0.0451(12) Uani d . 1 1 . .
    H H3A 0.7561 0.5366 0.6719 0.054 Uiso calc R 1 1 . .
    H H3B 0.5526 0.6040 0.6380 0.054 Uiso calc R 1 1 . .
    C C4 0.7670(9) 0.6974(5) 0.7202(5) 0.083(2) Uani d . 1 1 . .
    H H4A 0.8092 0.7325 0.6662 0.125 Uiso calc R 1 1 . .
    H H4B 0.8857 0.6821 0.7666 0.125 Uiso calc R 1 1 . .
    H H4C 0.6761 0.7474 0.7464 0.125 Uiso calc R 1 1 . .
    C C5 0.8023(6) 0.3306(3) 1.0595(3) 0.0247(8) Uani d . 1 1 . .
    C C6 0.6899(6) 0.2376(3) 1.0943(3) 0.0338(10) Uani d . 1 1 . .
    H H6A 0.5453 0.2464 1.0688 0.041 Uiso calc R 1 1 . .
    H H6B 0.7037 0.2445 1.1623 0.041 Uiso calc R 1 1 . .
    C C7 0.7539(7) 0.1221(3) 1.0718(3) 0.0333(9) Uani d . 1 1 . .
    H H7A 0.8978 0.1111 1.0975 0.040 Uiso calc R 1 1 . .
    H H7B 0.7373 0.1126 1.0040 0.040 Uiso calc R 1 1 . .
    C C8 0.6260(8) 0.0359(3) 1.1127(3) 0.0426(11) Uani d . 1 1 . .
    H H8A 0.6674 -0.0389 1.0974 0.064 Uiso calc R 1 1 . .
    H H8B 0.4836 0.0470 1.0871 0.064 Uiso calc R 1 1 . .
    H H8C 0.6449 0.0445 1.1800 0.064 Uiso calc R 1 1 . .
loop_
    _atom_site_aniso_label
    _atom_site_aniso_U_11
    _atom_site_aniso_U_22
    _atom_site_aniso_U_33
    _atom_site_aniso_U_12
    _atom_site_aniso_U_13
    _atom_site_aniso_U_23
    Re1 0.02322(11) 0.02022(10) 0.02042(10) 0.00156(6) 0.01068(7) 0.00100(5)
    Cl1 0.0449(6) 0.0377(5) 0.0419(6) 0.0105(5) 0.0232(5) -0.0039(5)
    O1 0.0283(15) 0.0278(13) 0.0217(14) 0.0015(11) 0.0092(12) 0.0030(10)
    O2 0.0294(16) 0.0275(13) 0.0222(14) 0.0013(11) 0.0108(12) -0.0003(10)
    O3 0.0256(15) 0.0252(13) 0.0243(14) -0.0007(10) 0.0105(12) 0.0029(10)
    O4 0.0267(14) 0.0235(13) 0.0238(13) -0.0025(11) 0.0086(11) -0.0006(11)
    C1 0.027(2) 0.0276(18) 0.024(2) -0.0031(16) 0.0112(17) 0.0024(15)
    C2 0.029(2) 0.041(2) 0.024(2) 0.0023(18) 0.0081(17) 0.0013(17)
    C3 0.034(3) 0.071(3) 0.033(2) 0.015(2) 0.012(2) 0.021(2)
    C4 0.063(4) 0.095(5) 0.084(5) -0.027(4) -0.010(3) 0.060(4)
    C5 0.0217(19) 0.0284(19) 0.0246(19) -0.0020(16) 0.0058(15) 0.0014(15)
    C6 0.035(2) 0.031(2) 0.039(2) -0.0015(18) 0.0177(19) 0.0082(17)
    C7 0.038(2) 0.025(2) 0.038(2) -0.0064(17) 0.011(2) 0.0019(17)
    C8 0.048(3) 0.031(2) 0.049(3) -0.012(2) 0.012(2) 0.0063(19)
_geom_special_details
;
All e.s.d.'s (except the e.s.d. in the dihedral angle between two l.s. planes)
are estimated using the full covariance matrix. The cell e.s.d.'s are taken
into account individually in the estimation of e.s.d.'s in distances, angles
and torsion angles; correlations between e.s.d.'s in cell parameters are only
used when they are defined by crystal symmetry. An approximate (isotropic)
treatment of cell e.s.d.'s is used for estimating e.s.d.'s involving l.s.
planes.
;
loop_
    _geom_bond_atom_site_label_1
    _geom_bond_atom_site_label_2
    _geom_bond_site_symmetry_2
    _geom_bond_distance
    _geom_bond_publ_flag
    Re1 O2 3_767 2.008(3) y
    Re1 O3 . 2.019(2) y
    Re1 O4 3_767 2.025(2) y
    Re1 O1 . 2.026(3) y
    Re1 Re1 3_767 2.2330(3) n
    Re1 Cl1 . 2.5135(9) y
    O1 C1 . 1.275(5) n
    O2 C1 . 1.283(4) n
    O2 Re1 3_767 2.008(3) n
    O3 C5 . 1.273(4) n
    O4 C5 . 1.294(4) n
    O4 Re1 3_767 2.025(2) n
    C1 C2 . 1.482(6) n
    C2 C3 . 1.520(6) n
    C2 H2A . 0.9900 n
    C2 H2B . 0.9900 n
    C3 C4 . 1.509(7) n
    C3 H3A . 0.9900 n
    C3 H3B . 0.9900 n
    C4 H4A . 0.9800 n
    C4 H4B . 0.9800 n
    C4 H4C . 0.9800 n
    C5 C6 . 1.487(5) n
    C6 C7 . 1.508(5) n
    C6 H6A . 0.9900 n
    C6 H6B . 0.9900 n
    C7 C8 . 1.531(5) n
    C7 H7A . 0.9900 n
    C7 H7B . 0.9900 n
    C8 H8A . 0.9800 n
    C8 H8B . 0.9800 n
    C8 H8C . 0.9800 n
loop_
    _geom_angle_atom_site_label_1
    _geom_angle_atom_site_label_2
    _geom_angle_atom_site_label_3
    _geom_angle_site_symmetry_1
    _geom_angle_site_symmetry_3
    _geom_angle
    _geom_angle_publ_flag
    O2 Re1 O3 3_767 . 89.39(11) n
    O2 Re1 O4 3_767 3_767 90.26(10) n
    O3 Re1 O4 . 3_767 179.64(11) n
    O2 Re1 O1 3_767 . 179.70(10) n
    O3 Re1 O1 . . 90.68(11) n
    O4 Re1 O1 3_767 . 89.67(10) n
    O2 Re1 Re1 3_767 3_767 90.42(7) n
    O3 Re1 Re1 . 3_767 89.36(7) n
    O4 Re1 Re1 3_767 3_767 90.55(7) n
    O1 Re1 Re1 . 3_767 89.29(7) n
    O2 Re1 Cl1 3_767 . 92.90(8) n
    O3 Re1 Cl1 . . 88.76(8) n
    O4 Re1 Cl1 3_767 . 91.34(7) n
    O1 Re1 Cl1 . . 87.40(8) n
    Re1 Re1 Cl1 3_767 . 176.18(3) n
    C1 O1 Re1 . . 120.0(2) n
    C1 O2 Re1 . 3_767 119.6(2) n
    C5 O3 Re1 . . 120.7(2) n
    C5 O4 Re1 . 3_767 118.7(2) n
    O1 C1 O2 . . 120.7(4) n
    O1 C1 C2 . . 120.3(3) n
    O2 C1 C2 . . 119.0(3) n
    C1 C2 C3 . . 111.3(4) n
    C1 C2 H2A . . 109.4 n
    C3 C2 H2A . . 109.4 n
    C1 C2 H2B . . 109.4 n
    C3 C2 H2B . . 109.4 n
    H2A C2 H2B . . 108.0 n
    C4 C3 C2 . . 112.3(4) n
    C4 C3 H3A . . 109.2 n
    C2 C3 H3A . . 109.2 n
    C4 C3 H3B . . 109.2 n
    C2 C3 H3B . . 109.2 n
    H3A C3 H3B . . 107.9 n
    C3 C4 H4A . . 109.5 n
    C3 C4 H4B . . 109.5 n
    H4A C4 H4B . . 109.5 n
    C3 C4 H4C . . 109.5 n
    H4A C4 H4C . . 109.5 n
    H4B C4 H4C . . 109.5 n
    O3 C5 O4 . . 120.7(3) n
    O3 C5 C6 . . 118.9(3) n
    O4 C5 C6 . . 120.4(3) n
    C5 C6 C7 . . 116.1(3) n
    C5 C6 H6A . . 108.3 n
    C7 C6 H6A . . 108.3 n
    C5 C6 H6B . . 108.3 n
    C7 C6 H6B . . 108.3 n
    H6A C6 H6B . . 107.4 n
    C6 C7 C8 . . 109.9(4) n
    C6 C7 H7A . . 109.7 n
    C8 C7 H7A . . 109.7 n
    C6 C7 H7B . . 109.7 n
    C8 C7 H7B . . 109.7 n
    H7A C7 H7B . . 108.2 n
    C7 C8 H8A . . 109.5 n
    C7 C8 H8B . . 109.5 n
    H8A C8 H8B . . 109.5 n
    C7 C8 H8C . . 109.5 n
    H8A C8 H8C . . 109.5 n
    H8B C8 H8C . . 109.5 n
loop_
    _geom_torsion_atom_site_label_1
    _geom_torsion_atom_site_label_2
    _geom_torsion_atom_site_label_3
    _geom_torsion_atom_site_label_4
    _geom_torsion_site_symmetry_1
    _geom_torsion_site_symmetry_2
    _geom_torsion_site_symmetry_3
    _geom_torsion_site_symmetry_4
    _geom_torsion
    _geom_torsion_publ_flag
    O2 Re1 O1 C1 3_767 . . . 13(19) n
    O3 Re1 O1 C1 . . . . -89.7(3) n
    O4 Re1 O1 C1 3_767 . . . 90.2(3) n
    Re1 Re1 O1 C1 3_767 . . . -0.3(3) n
    Cl1 Re1 O1 C1 . . . . -178.4(3) n
    O2 Re1 O3 C5 3_767 . . . -90.7(3) n
    O4 Re1 O3 C5 3_767 . . . -77(17) n
    O1 Re1 O3 C5 . . . . 89.0(3) n
    Re1 Re1 O3 C5 3_767 . . . -0.3(3) n
    Cl1 Re1 O3 C5 . . . . 176.4(3) n
    Re1 O1 C1 O2 . . . . 0.8(5) n
    Re1 O1 C1 C2 . . . . -176.6(2) n
    Re1 O2 C1 O1 3_767 . . . -0.9(5) n
    Re1 O2 C1 C2 3_767 . . . 176.6(2) n
    O1 C1 C2 C3 . . . . 115.7(4) n
    O2 C1 C2 C3 . . . . -61.7(5) n
    C1 C2 C3 C4 . . . . -55.2(5) n
    Re1 O3 C5 O4 . . . . -0.1(5) n
    Re1 O3 C5 C6 . . . . 179.9(3) n
    Re1 O4 C5 O3 3_767 . . . 0.5(5) n
    Re1 O4 C5 C6 3_767 . . . -179.5(3) n
    O3 C5 C6 C7 . . . . -172.7(4) n
    O4 C5 C6 C7 . . . . 7.2(6) n
    C5 C6 C7 C8 . . . . 179.5(4) n
data_New_Global_Publ_Block
_journal_date_recd_electronic     2014-08-30
_journal_date_accepted     2014-09-09
_journal_name_full     'Acta Crystallographica, Section E'
_journal_year     2014
_journal_volume     70
_journal_issue     10
_journal_page_first     m349
_journal_page_last     m350
_journal_paper_category     HM
_journal_paper_doi     10.1107/S1600536814020273
_journal_coeditor_code     WM5055
_publ_contact_author_name     'Manuel A. S. Aquino'
_publ_contact_author_address
;
Department of Chemistry, St. Francis Xavier University, PO Box 5000,
Antigonish, Nova Scotia, Canada B2G 2W5
;
_publ_contact_author_email     'maquino@stfx.ca'
_publ_contact_author_fax     '+902 867 2414'
_publ_contact_author_phone     '+902 867 5336'
_publ_section_title
;\
Crystal structure of
tetrakis(\m-<i>n</i>-butyrato-\k^2^<i>O</i>:<i>O</i>')\
bis[chloridorhenium(III)](<i>Re</i>---<i>Re</i>)
;
_publ_section_title_footnote     .
loop_
    _publ_author_name
    _publ_author_footnote
    _publ_author_address
    'Thomson, Michael P.' .
;
Department of Chemistry, St. Francis Xavier University, PO Box 5000,
Antigonish, Nova Scotia, Canada B2G 2W5
;
    "O'Rourke, Natasha F." .
;
Department of Chemistry, St. Francis Xavier University, PO Box 5000,
Antigonish, Nova Scotia, Canada B2G 2W5
;
    'Wang, Ruiyao' .
;
Department of Chemistry, Queen's University, Kingston, Ontario, Canada,
K7L 3N6
;
    'Aquino, Manuel A. S.' .
;
Department of Chemistry, St. Francis Xavier University, PO Box 5000,
Antigonish, Nova Scotia, Canada B2G 2W5
;
_publ_section_synopsis     .
