# Supplementary material for: Crystal structure of tetra­kis­(μ-n-butyrato-κ2 O:O′)bis­[chlorido­rhenium(III)](Re—Re)
Source: Acta Crystallogr Sect E Struct Rep Online. 2014 Sep 13;70(Pt 10):m349–50. doi: 10.1107/S1600536814020273 (PMC4257215; doi:10.1107/S1600536814020273)
Supplement: Supplementary file 2 [file e-70-0m349-Isup2.hkl]

# 
# h,k,l, Fc-squared, Fo-squared, sigma(Fo-squared) and status flag 
# 
data_I
_shelx_title ' ma48 in P2(1)/n' 
_shelx_refln_list_code          4 
_shelx_F_calc_maximum      396.86 
_exptl_crystal_F_000       744.00 
_reflns_d_resolution_high  0.8107 
 
loop_ 
 _symmetry_equiv_pos_as_xyz 
 'x, y, z' 
 '-x+1/2, y+1/2, -z+1/2' 
 '-x, -y, -z' 
 'x-1/2, -y-1/2, z-1/2' 
 
_cell_length_a     6.7292 
_cell_length_b    12.0367 
_cell_length_c    14.6737 
_cell_angle_alpha  90.000 
_cell_angle_beta   99.262 
_cell_angle_gamma  90.000 
 
_shelx_F_squared_multiplier     1.000 
 
loop_ 
 _refln_index_h 
 _refln_index_k 
 _refln_index_l 
 _refln_F_squared_calc 
 _refln_F_squared_meas 
 _refln_F_squared_sigma 
 _refln_observed_status 
   2   0   0      318.84      426.98     24.66 o 
   4   0   0     3434.61     3619.61    107.72 o 
   6   0   0    19427.16    19407.57    417.90 o 
   8   0   0     2807.06     3049.87    142.76 o 
   2   1   0      671.39      617.35     20.13 o 
   3   1   0       12.27       -3.89     10.38 o 
   4   1   0     5965.96     5988.20    107.26 o 
   5   1   0    20132.19    21028.37    302.33 o 
   6   1   0      319.33      302.01     33.81 o 
   7   1   0     5500.75     6032.90    137.62 o 
   8   1   0      207.16      181.69     53.21 o 
   1   2   0    27449.65    27134.78    423.09 o 
   2   2   0    11969.35    11893.32    164.82 o 
   3   2   0    12026.31    11493.48    241.39 o 
   4   2   0     6923.04     6958.90    176.50 o 
   5   2   0     3558.96     3559.92    124.59 o 
   6   2   0     8259.39     8679.81    236.20 o 
   7   2   0      739.77      789.07     81.76 o 
   8   2   0      602.68      798.16     90.85 o 
   1   3   0     8013.91     7937.36    106.16 o 
   2   3   0    18795.71    18231.68    179.68 o 
   3   3   0      566.27      471.43     19.20 o 
   4   3   0    28214.78    28187.22    376.77 o 
   5   3   0     2632.86     2771.39     93.44 o 
   6   3   0        1.77      -14.28     24.66 o 
   7   3   0      926.84     1103.15     89.55 o 
   8   3   0     3139.68     3650.76    166.12 o 
   0   4   0     2092.70     2284.16     61.00 o 
   1   4   0     8647.82     8491.63     93.07 o 
   2   4   0      307.26      344.75     15.02 o 
   3   4   0    59189.39    58752.59    549.75 o 
   4   4   0      318.59      328.31     25.31 o 
   5   4   0     5565.05     5605.28    172.61 o 
   6   4   0      113.21      166.12     42.83 o 
   7   4   0     1090.91     1133.00     89.55 o 
   1   5   0      821.76      771.72     21.17 o 
   2   5   0    28236.82    28229.54    349.90 o 
   3   5   0       39.41       26.11      9.22 o 
   4   5   0    18253.08    18051.25    255.67 o 
   5   5   0      341.24      402.32     54.51 o 
   6   5   0       81.56       54.51     36.34 o 
   7   5   0      985.00      922.75     88.25 o 
   0   6   0    16193.95    16039.74    285.52 o 
   1   6   0    10271.91     9903.91    113.18 o 
   2   6   0     3300.76     3309.19     68.75 o 
   3   6   0    14637.61    14543.82    161.63 o 
   4   6   0     1856.57     1885.61     68.14 o 
   5   6   0     3583.84     3607.93    140.16 o 
   6   6   0     3761.75     4097.21    163.53 o 
   7   6   0      866.62      975.96     99.93 o 
   1   7   0    21507.82    21405.87    221.84 o 
   2   7   0     2301.86     2207.35     44.49 o 
   3   7   0      154.98      135.24     15.25 o 
   4   7   0     5700.81     5648.23    113.46 o 
   5   7   0     8638.65     9422.16    259.56 o 
   6   7   0      346.64      368.58     62.30 o 
   7   7   0     4089.02     4624.13    192.08 o 
   0   8   0    56029.79    56736.72    912.37 o 
   1   8   0       18.13       28.49     10.65 o 
   2   8   0     4059.65     4066.70     67.19 o 
   3   8   0     1098.53     1074.73     45.42 o 
   4   8   0     2880.63     2822.88     78.90 o 
   5   8   0      222.09      157.04     44.13 o 
   6   8   0     9728.62    10097.03    293.31 o 
   1   9   0    20423.48    20485.14    222.51 o 
   2   9   0       27.06       48.00     13.64 o 
   3   9   0        0.53       14.98     16.81 o 
   4   9   0     1472.61     1422.85     58.65 o 
   5   9   0     8283.24     8569.49    253.07 o 
   6   9   0       66.66       40.23     42.83 o 
   0  10   0    14333.59    15065.07    304.99 o 
   1  10   0      883.05      988.66     45.86 o 
   2  10   0     4513.60     4726.73     80.78 o 
   3  10   0     4516.33     4602.36     82.08 o 
   4  10   0     3380.89     3419.60     93.90 o 
   5  10   0      393.13      407.03     57.10 o 
   6  10   0     4007.23     4212.72    181.69 o 
   1  11   0     5055.30     5245.10    110.08 o 
   2  11   0     7299.19     7509.62    137.93 o 
   3  11   0      401.20      388.26     30.35 o 
   4  11   0     6134.97     6191.51    136.92 o 
   5  11   0     1312.93     1565.17    106.42 o 
   0  12   0     1105.91     1109.63     77.87 o 
   1  12   0     1435.75     1598.63     64.16 o 
   2  12   0      421.55      383.35     44.77 o 
   3  12   0    13365.27    13925.60    218.23 o 
   4  12   0      306.68      249.18     54.51 o 
   1  13   0       35.40       35.91     27.49 o 
   2  13   0     7815.78     7945.01    154.38 o 
   3  13   0        0.74       31.09     28.81 o 
   0  14   0      756.82      777.39     80.46 o 
   1  14   0     1847.55     1848.27     74.27 o 
   2  14   0      522.05      519.83     49.45 o 
  -7   0   1     5283.61     5649.40    184.29 o 
  -5   0   1    35148.63    35845.74    677.46 o 
  -3   0   1      148.20      176.50     23.36 o 
   3   0   1     3111.39     2970.71     88.25 o 
   5   0   1    14184.89    14551.14    317.97 o 
   7   0   1     8529.27     9118.47    254.37 o 
  -8   1   1      880.85     1120.02     90.85 o 
  -7   1   1      229.57      228.89     33.00 o 
  -6   1   1    17422.09    18923.39    353.66 o 
  -5   1   1        8.84        7.94     15.12 o 
  -4   1   1    10489.30    10149.20    157.77 o 
  -3   1   1     4073.56     4098.51    106.42 o 
  -2   1   1       92.41       91.80     18.17 o 
   2   1   1    21511.63    20914.80    272.07 o 
   3   1   1     2514.83     2471.00     55.47 o 
   4   1   1      839.40      798.16     50.61 o 
   5   1   1     2276.81     2223.95     72.03 o 
   6   1   1    10795.93    11151.48    194.93 o 
   7   1   1      242.05      280.13     36.17 o 
   8   1   1     3656.05     4033.62    171.31 o 
  -8   2   1     1456.75     1524.94    103.83 o 
  -7   2   1     2626.87     2842.22    129.78 o 
  -6   2   1     1339.97     1458.75     85.66 o 
  -5   2   1     9780.65    10193.06    247.88 o 
  -4   2   1    13254.25    13230.27    306.29 o 
  -3   2   1     2996.96     2973.35     36.78 o 
  -2   2   1    12090.47    12221.78    123.85 o 
  -1   2   1    34577.02    35805.50    556.76 o 
   0   2   1      846.70      908.60     46.72 o 
   1   2   1    15725.55    15942.40    255.67 o 
   2   2   1     4041.44     3821.64     63.42 o 
   3   2   1      951.25      902.81     31.77 o 
   4   2   1    20493.19    20113.20    282.06 o 
   5   2   1     4471.99     4543.62     98.39 o 
   6   2   1       65.36       54.92     26.61 o 
   7   2   1     5322.69     5578.02    194.67 o 
   8   2   1      753.04      844.88     93.44 o 
  -8   3   1       34.02       10.38     40.23 o 
  -7   3   1     2301.10     2535.94    127.19 o 
  -6   3   1     4845.57     5202.95    172.61 o 
  -5   3   1     1717.56     1867.60     57.62 o 
  -4   3   1     1926.37     1944.64     31.38 o 
  -3   3   1    31168.79    30019.23    261.32 o 
  -2   3   1       55.53       67.36     10.52 o 
  -1   3   1    30778.47    31782.83    299.09 o 
   0   3   1     5431.87     5599.99     74.79 o 
   1   3   1       46.82       50.96     13.63 o 
   2   3   1     7958.35     7748.40     84.56 o 
   3   3   1    42311.90    40831.42    399.06 o 
   4   3   1      897.76      882.28     36.75 o 
   5   3   1     8574.00     9027.62    234.91 o 
   6   3   1     1213.19     1244.61     83.06 o 
   7   3   1       43.05       84.36     38.93 o 
  -7   4   1       25.24      -12.98     32.45 o 
  -6   4   1       41.55       80.46     35.04 o 
  -5   4   1      121.67       68.78     27.25 o 
  -4   4   1    12245.70    12102.64    219.22 o 
  -3   4   1        5.43        2.96     13.55 o 
  -2   4   1    65022.52    63925.30    744.58 o 
  -1   4   1      214.20      242.56     12.14 o 
   0   4   1      435.26      467.12     24.66 o 
   1   4   1       41.46       15.96      7.76 o 
   2   4   1    17664.93    17014.73    171.50 o 
   3   4   1      269.25      308.42     14.67 o 
   4   4   1    34315.42    35139.60    462.90 o 
   5   4   1      643.47      572.34     61.00 o 
   6   4   1     1785.31     1746.86     99.93 o 
   7   4   1        1.73        3.89     31.15 o 
  -7   5   1     3735.60     3994.68    166.12 o 
  -6   5   1     1019.10     1148.57     83.06 o 
  -5   5   1     3157.31     3251.03    127.19 o 
  -4   5   1      317.70      333.92     28.05 o 
  -3   5   1    21670.86    21604.34    222.66 o 
  -2   5   1      109.35       48.67     12.85 o 
  -1   5   1    31046.55    31381.16    303.76 o 
   0   5   1      387.35      359.52     14.89 o 
   1   5   1       96.83       86.62      9.47 o 
   2   5   1     3793.39     3625.38     53.28 o 
   3   5   1    37817.94    36922.74    357.72 o 
   4   5   1      939.28      979.85     64.89 o 
   5   5   1     9200.33     9449.41    251.78 o 
   6   5   1      263.18      306.29     54.51 o 
   7   5   1      143.02      147.95     46.72 o 
  -7   6   1     1417.98     1545.70    106.42 o 
  -6   6   1      432.61      372.47     57.10 o 
  -5   6   1     6312.63     6325.57    193.37 o 
  -4   6   1     8066.84     8249.54    167.42 o 
  -3   6   1      711.89      770.38     26.70 o 
  -2   6   1    12123.31    11980.20    136.07 o 
  -1   6   1     8979.95     8628.79    102.46 o 
   0   6   1     2523.75     2404.07     41.17 o 
   1   6   1     9896.23     9506.65    109.49 o 
   2   6   1     5342.23     5116.21     90.63 o 
   3   6   1      918.89      897.40     27.22 o 
   4   6   1    18539.74    18736.60    404.92 o 
   5   6   1     1743.99     1802.67     97.34 o 
   6   6   1       53.97       88.25     37.64 o 
   7   6   1     2793.49     2916.20    150.55 o 
  -7   7   1      555.73      647.61     83.06 o 
  -6   7   1     9124.44     9838.76    281.63 o 
  -5   7   1       34.20       64.89     33.74 o 
  -4   7   1     4678.81     4675.21    183.64 o 
  -3   7   1     4121.99     3996.24     86.63 o 
  -2   7   1      552.92      534.63     22.82 o 
  -1   7   1     7880.61     8113.16    101.56 o 
   0   7   1    38605.71    37844.38    321.65 o 
   1   7   1     1177.73     1158.60     77.92 o 
   2   7   1     8655.68     8272.65    104.32 o 
   3   7   1     2019.55     2011.26     43.55 o 
   4   7   1      233.42      232.26     26.97 o 
   5   7   1     4333.12     4291.88    162.23 o 
   6   7   1     7603.41     7942.65    250.48 o 
   7   7   1      239.98      264.75     61.00 o 
  -6   8   1        9.32      -14.28     33.74 o 
  -5   8   1    15103.79    15660.77    377.67 o 
  -4   8   1       58.56      134.95     57.10 o 
  -3   8   1      188.16      196.12     24.20 o 
  -2   8   1      242.78      208.84     17.86 o 
  -1   8   1    15859.71    16033.93    178.58 o 
   0   8   1      297.92      276.75     24.73 o 
   1   8   1    33648.34    34325.95    342.09 o 
   2   8   1      179.19      180.14     17.20 o 
   3   8   1     1128.46     1062.32     34.52 o 
   4   8   1     1023.90     1043.38     60.35 o 
   5   8   1     5713.96     6307.40    207.65 o 
   6   8   1        0.20        5.19     36.34 o 
  -6   9   1     7572.04     8202.21    262.16 o 
  -5   9   1        9.37       28.55     32.45 o 
  -4   9   1     6871.52     6878.64    138.65 o 
  -3   9   1      699.24      682.48     43.17 o 
  -2   9   1      774.18      782.56     30.93 o 
  -1   9   1      719.27      674.75     28.33 o 
   0   9   1    35500.03    35163.27    423.98 o 
   1   9   1     1320.44     1253.32     46.78 o 
   2   9   1     6368.88     6392.59     93.72 o 
   3   9   1       12.74        2.21     17.52 o 
   4   9   1      229.65      229.09     30.12 o 
   5   9   1      338.20      380.26     61.00 o 
   6   9   1     6283.93     6627.96    232.31 o 
  -6  10   1      388.63      478.89     73.98 o 
  -5  10   1     4929.48     4876.15    121.55 o 
  -4  10   1     3578.25     3460.80     95.87 o 
  -3  10   1      887.31      881.22     37.02 o 
  -2  10   1     4057.16     4030.21     93.49 o 
  -1  10   1     7833.76     8337.70    141.29 o 
   0  10   1      222.93      215.81     44.77 o 
   1  10   1    11301.38    11540.83    245.94 o 
   2  10   1     1565.30     1597.26     55.89 o 
   3  10   1      399.32      399.26     36.71 o 
   4  10   1     3779.83     3755.38     98.79 o 
   5  10   1     2720.57     2729.31    134.97 o 
  -5  11   1      526.54      540.84     61.65 o 
  -4  11   1     2354.43     2315.97    118.10 o 
  -3  11   1    10313.76    10242.25    143.00 o 
  -2  11   1      913.65      888.20     92.15 o 
  -1  11   1     4093.34     4304.60     98.62 o 
   0  11   1     2470.38     2633.04     76.17 o 
   1  11   1      510.18      379.37     51.91 o 
   2  11   1     4316.33     4166.82    104.47 o 
   3  11   1     9015.15     9041.79    155.09 o 
   4  11   1      665.79      731.59     53.54 o 
   5  11   1     2311.08     2419.13    129.78 o 
  -4  12   1     4239.36     4261.46    144.06 o 
  -3  12   1       47.51       27.83     26.14 o 
  -2  12   1    13558.86    13740.04    351.06 o 
  -1  12   1      676.66      622.75     46.69 o 
   0  12   1      441.84      371.37     38.08 o 
   1  12   1      700.55      742.23     49.09 o 
   2  12   1     5291.73     5287.60    115.76 o 
   3  12   1        0.49      -25.96     38.93 o 
   4  12   1     7910.33     8394.29    232.31 o 
  -4  13   1       87.33       46.72     45.42 o 
  -3  13   1     8642.94     8701.46    164.30 o 
  -2  13   1       23.97      -37.04     64.89 o 
  -1  13   1     4800.62     5134.16    118.78 o 
   0  13   1       42.47       57.53     27.89 o 
   1  13   1      541.12      524.98     46.17 o 
   2  13   1      109.27      129.63     32.88 o 
   3  13   1     8307.17     8478.65    240.10 o 
  -2  14   1     4374.35     4743.97    120.36 o 
  -1  14   1     1135.38     1332.64     66.07 o 
   0  14   1      901.76     1009.40     60.77 o 
   1  14   1     1320.15     1233.68     75.92 o 
   2  14   1     3635.96     3894.47    181.05 o 
  -8   0   2       81.22       98.63     41.53 o 
  -6   0   2    18930.66    19987.70    423.09 o 
  -4   0   2    25293.30    25624.12    486.68 o 
  -2   0   2     1703.18     1915.58     55.81 o 
   2   0   2    21007.84    20387.42    382.86 o 
   4   0   2      569.97      545.08     45.42 o 
   6   0   2     9122.74     8744.70    233.61 o 
  -8   1   2      580.87      599.59     76.57 o 
  -7   1   2     4523.03     4834.32    116.87 o 
  -6   1   2      952.39      926.59     46.78 o 
  -5   1   2    27089.91    27403.10    376.67 o 
  -4   1   2     1454.50     1278.35     61.00 o 
  -3   1   2     4079.72     3994.68    105.12 o 
  -2   1   2     4194.80     4404.46    217.38 o 
  -1   1   2    38043.80    40529.56    625.55 o 
   1   1   2    67277.12    64866.25   1123.91 o 
   2   1   2     1107.70     1074.26     50.61 o 
   3   1   2     6864.45     6851.72    125.24 o 
   4   1   2     3620.16     3649.32     80.69 o 
   5   1   2     3247.96     3315.93    121.99 o 
   6   1   2      204.26      175.71     64.89 o 
   7   1   2     7965.84     8498.73    173.76 o 
  -8   2   2      196.61      198.57     51.91 o 
  -7   2   2     2777.07     2979.79    131.08 o 
  -6   2   2    13978.58    13476.54    319.26 o 
  -5   2   2      174.35      179.10     33.74 o 
  -4   2   2     5998.11     5865.04     76.25 o 
  -3   2   2    18647.32    18246.61    218.23 o 
  -2   2   2      580.73      599.25     30.50 o 
  -1   2   2    14217.76    15200.88    222.89 o 
   0   2   2    20235.92    21121.43    236.76 o 
   1   2   2       58.46       80.62      8.44 o 
   2   2   2    13907.57    13623.03    162.17 o 
   3   2   2     8516.14     8255.94    132.41 o 
   4   2   2      164.65      171.31     27.25 o 
   5   2   2     8671.93     8364.63    150.71 o 
   6   2   2     2102.99     2069.96     71.30 o 
   7   2   2       32.31       43.20     24.31 o 
  -8   3   2     5240.52     6020.58    216.74 o 
  -7   3   2      461.07      552.87     70.08 o 
  -6   3   2     1495.62     1592.42     92.15 o 
  -5   3   2     4667.79     4901.10    161.58 o 
  -4   3   2     5612.22     5491.57     63.31 o 
  -3   3   2     2883.93     2758.13     37.37 o 
  -2   3   2    71834.18    71867.98    831.62 o 
  -1   3   2    17800.81    18701.24    185.01 o 
   0   3   2     4096.04     4075.92     60.55 o 
   1   3   2      482.53      539.65     19.01 o 
   2   3   2     5376.23     5417.84     57.88 o 
   3   3   2     3743.77     3656.86     74.83 o 
   4   3   2    36718.80    35671.13    473.32 o 
   5   3   2      808.45      773.51     41.02 o 
   6   3   2     1349.68     1473.02     93.44 o 
   7   3   2     1681.31     2054.45    119.40 o 
  -7   4   2     8995.25     9845.25    281.63 o 
  -6   4   2       13.83       -5.19     27.25 o 
  -5   4   2     1558.05     1501.58     81.76 o 
  -4   4   2      987.24      929.79     27.08 o 
  -3   4   2    22559.64    22146.65    225.55 o 
  -2   4   2     1296.44     1524.19     31.86 o 
  -1   4   2    60029.18    60806.51    564.19 o 
   0   4   2      112.12      107.15     17.91 o 
   1   4   2       11.61       23.36     12.98 o 
   2   4   2      115.99       99.19      8.43 o 
   3   4   2    39272.33    38727.84    326.41 o 
   4   4   2       16.44        6.49     11.76 o 
   5   4   2     9822.99     9607.75    251.78 o 
   6   4   2        3.82      -10.38     25.96 o 
   7   4   2      283.76      325.75     61.00 o 
  -7   5   2       82.14      109.02     44.13 o 
  -6   5   2     2139.66     2197.21    111.61 o 
  -5   5   2      735.51      804.65     64.89 o 
  -4   5   2     6195.96     5953.88     82.82 o 
  -3   5   2     2731.39     2756.81     65.90 o 
  -2   5   2    62607.71    62625.95    588.01 o 
  -1   5   2     1802.87     1692.13     33.51 o 
   0   5   2     4152.47     3816.09     53.94 o 
   1   5   2      391.25      358.52     15.97 o 
   2   5   2     8622.60     8258.63     97.12 o 
   3   5   2     2150.22     2174.99     40.23 o 
   4   5   2    28150.25    27765.52    555.47 o 
   5   5   2      547.66      657.99     71.38 o 
   6   5   2     2702.27     2644.95    129.78 o 
   7   5   2      287.99      290.71     58.40 o 
  -7   6   2     2590.64     2586.55    137.57 o 
  -6   6   2     5353.07     5642.91    193.37 o 
  -5   6   2      437.94      423.09     55.81 o 
  -4   6   2     3355.25     3533.68     61.38 o 
  -3   6   2    16809.66    16709.33    279.03 o 
  -2   6   2      202.66      207.89     17.80 o 
  -1   6   2    14778.34    14713.95    159.69 o 
   0   6   2    12651.97    12274.77    135.43 o 
   1   6   2      184.40      208.88     15.01 o 
   2   6   2     7945.36     7425.47    118.39 o 
   3   6   2    12084.27    12001.78    137.19 o 
   4   6   2       11.98       12.98     24.66 o 
   5   6   2     5734.38     6010.20    194.67 o 
   6   6   2     2012.89     2176.44    120.70 o 
   7   6   2        6.18       24.66     38.93 o 
  -7   7   2     1348.98     1486.00    106.42 o 
  -6   7   2      975.62      935.73     81.76 o 
  -5   7   2    15883.49    16360.30    381.56 o 
  -4   7   2     2816.58     2760.23     55.67 o 
  -3   7   2     1678.86     1657.53     53.63 o 
  -2   7   2     3728.38     3635.87     61.39 o 
  -1   7   2     5869.71     5718.72     79.80 o 
   0   7   2     6207.09     6136.95     70.08 o 
   1   7   2    32687.36    30973.56    905.76 o 
   2   7   2     4221.53     4126.52     82.35 o 
   3   7   2     3330.52     3323.08     58.04 o 
   4   7   2     4347.97     4509.92    154.44 o 
   5   7   2     1497.89     1458.75     92.15 o 
   6   7   2      390.80      532.11     73.98 o 
   7   7   2     4991.24     5541.68    219.33 o 
  -6   8   2     8244.06     9001.67    271.24 o 
  -5   8   2       40.44       55.81     35.04 o 
  -4   8   2    13039.72    13007.27    209.43 o 
  -3   8   2      455.25      424.80     25.39 o 
  -2   8   2      267.48      279.04     32.42 o 
  -1   8   2      615.16      611.88     25.92 o 
   0   8   2    27314.43    26974.83    276.76 o 
   1   8   2       35.03       41.91     11.26 o 
   2   8   2    16833.65    16554.08    185.10 o 
   3   8   2      739.89      683.73     28.21 o 
   4   8   2       45.59       85.66     31.15 o 
   5   8   2      101.76      134.97     42.83 o 
   6   8   2     5483.74     6308.69    225.82 o 
  -6   9   2      233.23      175.21     51.91 o 
  -5   9   2    13289.55    13441.50    341.33 o 
  -4   9   2      519.01      530.92     42.21 o 
  -3   9   2     1683.79     1703.67     46.11 o 
  -2   9   2       32.94       26.53     22.50 o 
  -1   9   2     5085.68     5067.70     80.11 o 
   0   9   2     1445.76     1467.25     49.56 o 
   1   9   2    29470.64    29413.01    363.38 o 
   2   9   2      163.45      166.52     18.36 o 
   3   9   2     2470.85     2407.45     70.50 o 
   4   9   2      163.37      153.14     38.93 o 
   5   9   2     1688.25     1889.62    110.31 o 
   6   9   2       27.62      -15.57     36.34 o 
  -6  10   2     4815.92     4999.20    198.57 o 
  -5  10   2       20.84       21.77     24.32 o 
  -4  10   2     5439.69     5385.85    123.30 o 
  -3  10   2     5308.13     5249.51     90.06 o 
  -2  10   2        0.60       13.92     14.77 o 
  -1  10   2     2653.09     2684.68    153.14 o 
   0  10   2    10487.58    10725.17    168.86 o 
   1  10   2       15.03       11.71     18.29 o 
   2  10   2     6834.90     6851.27    123.63 o 
   3  10   2     2138.04     2151.83    173.26 o 
   4  10   2        7.00      -25.96     25.96 o 
   5  10   2     2574.15     2777.33    137.57 o 
  -5  11   2     2796.59     2898.99    144.06 o 
  -4  11   2     2185.21     2089.98    135.62 o 
  -3  11   2     1442.42     1457.43     48.31 o 
  -2  11   2    11936.67    12066.07    197.27 o 
  -1  11   2     4237.47     4399.12    182.34 o 
   0  11   2     1433.58     1456.44     56.43 o 
   1  11   2     1961.60     1895.38     64.22 o 
   2  11   2     1123.15     1125.79     50.45 o 
   3  11   2     1328.82     1274.46     83.06 o 
   4  11   2     7948.27     8263.52    171.96 o 
   5  11   2      533.73      612.57     79.17 o 
  -4  12   2      617.70      514.49     59.70 o 
  -3  12   2     7867.08     8169.09    153.12 o 
  -2  12   2       92.79       64.34     30.50 o 
  -1  12   2    10522.06    11080.23    185.75 o 
   0  12   2      355.95      420.51     38.99 o 
   1  12   2        9.39      -16.22     21.41 o 
   2  12   2      351.20      373.18     38.51 o 
   3  12   2     8255.91     8391.69    228.42 o 
   4  12   2        1.47       23.36     40.23 o 
  -4  13   2     2079.66     2057.04    118.10 o 
  -3  13   2      245.52      259.59     76.57 o 
  -2  13   2    10279.42    10863.65    270.59 o 
  -1  13   2       21.50       48.67     28.45 o 
   0  13   2     2394.51     2589.09     83.97 o 
   1  13   2        7.75       -6.37     34.39 o 
   2  13   2     2347.32     2471.46    176.50 o 
   3  13   2      151.01      189.48     54.51 o 
  -2  14   2       86.71       68.80     33.26 o 
  -1  14   2     5117.92     5738.51    178.45 o 
   0  14   2     1522.64     1569.04     73.33 o 
   1  14   2        8.85       40.88     30.28 o 
   2  14   2     1778.92     1933.85     77.75 o 
  -7   0   3     4027.45     4260.74    153.14 o 
  -5   0   3    27335.71    27749.95    537.30 o 
  -3   0   3    13472.46    13328.59    264.75 o 
   1   0   3   157495.33   129781.82   2232.25 o 
   3   0   3    11327.98    11133.98    243.99 o 
   5   0   3       34.88       15.57     22.06 o 
   7   0   3    11490.65    11226.13    299.80 o 
  -8   1   3      207.73      241.39     53.21 o 
  -7   1   3      788.55      893.36     51.37 o 
  -6   1   3    10341.97    10839.13    185.79 o 
  -5   1   3     1556.60     1516.11     51.37 o 
  -4   1   3    24055.89    23890.24    462.02 o 
  -3   1   3     5889.41     5629.94    136.27 o 
  -2   1   3     1567.47     1548.30     53.21 o 
  -1   1   3     4081.43     3993.39     93.44 o 
   1   1   3     1424.64     1476.86     27.00 o 
   2   1   3    51975.81    50399.08    637.80 o 
   3   1   3     1999.51     2052.15     56.43 o 
   4   1   3      347.80      356.11     28.81 o 
   5   1   3     1818.22     1799.02     61.40 o 
   6   1   3     4082.75     4017.76    103.65 o 
   7   1   3        5.67       29.11     22.47 o 
  -8   2   3     3622.26     3840.24    163.53 o 
  -7   2   3      350.50      428.28     59.70 o 
  -6   2   3     3372.28     3561.21    134.97 o 
  -5   2   3    14830.77    14830.17    327.05 o 
  -4   2   3      606.27      576.25     24.17 o 
  -3   2   3    13907.45    14354.90    157.29 o 
  -2   2   3    26705.26    27928.13    269.52 o 
  -1   2   3     7230.05     7807.72     85.94 o 
   0   2   3    22062.91    22653.66    218.60 o 
   1   2   3    10481.49    10281.27     95.56 o 
   2   2   3     1561.09     1483.12     29.02 o 
   3   2   3    21552.88    21379.77    298.23 o 
   4   2   3     9856.56     9528.67    174.56 o 
   5   2   3      836.02      791.77     42.61 o 
   6   2   3     3340.69     3391.79     94.19 o 
   7   2   3     4271.97     4261.09    114.95 o 
  -8   3   3      210.24      231.01     58.40 o 
  -7   3   3     7763.93     8399.48    246.59 o 
  -6   3   3     2109.57     2269.88    109.02 o 
  -5   3   3      801.83      829.41     38.67 o 
  -4   3   3     2347.49     2351.02     37.05 o 
  -3   3   3    23004.90    23169.75    241.69 o 
  -2   3   3     2166.10     2134.60     37.33 o 
  -1   3   3    57474.14    57922.01    537.65 o 
   0   3   3     3042.30     3079.27     43.60 o 
   1   3   3      406.01      400.46     21.89 o 
   2   3   3     6085.07     5991.10     76.24 o 
   3   3   3    19402.24    18764.29    313.42 o 
   4   3   3      130.01      128.74     19.63 o 
   5   3   3    11507.30    11221.72    242.69 o 
   6   3   3      782.99      757.93     70.08 o 
   7   3   3      493.81      477.60     71.38 o 
  -7   4   3       83.57       19.47     36.34 o 
  -6   4   3     7055.97     7387.18    216.74 o 
  -5   4   3       27.37       68.78     28.55 o 
  -4   4   3     2429.47     2376.06     69.99 o 
  -3   4   3      906.28      986.83     63.59 o 
  -2   4   3    91492.94    94433.70    870.58 o 
  -1   4   3      182.98      198.69     15.02 o 
   0   4   3    12562.68    12466.24    132.59 o 
   1   4   3      607.61      616.91     23.97 o 
   2   4   3      295.24      350.04     17.72 o 
   3   4   3      233.67      244.08     24.19 o 
   4   4   3    39195.61    38511.19   1304.96 o 
   5   4   3        4.63       -3.89     23.36 o 
   6   4   3     4131.67     4249.06    164.82 o 
   7   4   3       59.39       70.08     42.83 o 
  -7   5   3     8288.96     8704.47    263.46 o 
  -6   5   3     1238.06     1386.07     89.55 o 
  -5   5   3      337.42      286.82     44.13 o 
  -4   5   3      750.98      740.69     27.43 o 
  -3   5   3    13796.58    13996.45    201.66 o 
  -2   5   3     2059.81     2058.74     41.57 o 
  -1   5   3    63278.86    63700.21    597.25 o 
   0   5   3     3708.12     3661.17     46.28 o 
   1   5   3      718.97      743.97     29.25 o 
   2   5   3     1001.16      948.93     23.64 o 
   3   5   3    21468.92    21739.94    709.26 o 
   4   5   3      111.22      150.55     35.04 o 
   5   5   3     8964.12     9096.41    249.18 o 
   6   5   3       22.40       37.64     35.04 o 
   7   5   3      510.41      491.87     75.27 o 
  -7   6   3       60.73       46.72     38.93 o 
  -6   6   3     3347.03     3363.94    144.06 o 
  -5   6   3     9054.50     9306.65    249.18 o 
  -4   6   3      270.77      272.12     30.18 o 
  -3   6   3     3206.44     3337.69     58.58 o 
  -2   6   3    31031.33    31373.38    368.89 o 
  -1   6   3     1022.43      960.66     28.85 o 
   0   6   3    16729.54    16252.26    202.87 o 
   1   6   3     6970.79     6802.55    186.44 o 
   2   6   3     3328.28     3263.24     53.55 o 
   3   6   3     8100.59     8038.02    132.05 o 
   4   6   3     9530.21     9776.46    250.48 o 
   5   6   3      547.06      498.36     63.59 o 
   6   6   3     2947.48     3029.11    145.36 o 
   7   6   3     1727.74     1935.05    123.29 o 
  -7   7   3     1430.58     1427.60    102.53 o 
  -6   7   3     6064.93     6326.86    210.25 o 
  -5   7   3     1889.42     1803.57     66.30 o 
  -4   7   3    12880.20    12456.11    199.03 o 
  -3   7   3     6945.47     7019.82    168.26 o 
  -2   7   3     1136.73     1157.42     40.13 o 
  -1   7   3     4403.50     4271.77     67.10 o 
   0   7   3    15868.97    15306.93    170.28 o 
   1   7   3     1179.43     1159.74     31.35 o 
   2   7   3    21017.32    20203.57    270.06 o 
   3   7   3     3326.51     3223.15     75.57 o 
   4   7   3      588.83      533.40     62.30 o 
   5   7   3     3086.10     3309.44    144.06 o 
   6   7   3     2296.36     2140.10    123.29 o 
  -6   8   3      276.19      367.28     62.30 o 
  -5   8   3    14195.62    14257.83    349.11 o 
  -4   8   3       32.60       16.48     19.59 o 
  -3   8   3     8054.77     8059.31    112.36 o 
  -2   8   3     2860.64     2810.47     56.44 o 
  -1   8   3     2279.62     2227.64     47.60 o 
   0   8   3      676.69      696.48     27.18 o 
   1   8   3    34194.11    33967.38    431.22 o 
   2   8   3      470.06      423.07     37.64 o 
   3   8   3     7648.34     7585.18    135.44 o 
   4   8   3      506.64      498.36     59.70 o 
   5   8   3      201.19      176.50     45.42 o 
   6   8   3       77.91       48.02     38.93 o 
  -6   9   3     5860.43     5793.46    207.65 o 
  -5   9   3      135.56       67.49     40.23 o 
  -4   9   3    11973.92    11580.10    198.22 o 
  -3   9   3      938.43      924.43     36.06 o 
  -2   9   3      803.95      764.97     39.94 o 
  -1   9   3       95.94      119.06     16.38 o 
   0   9   3    12097.15    12266.53    180.79 o 
   1   9   3      202.40      193.66     24.31 o 
   2   9   3    18257.20    17818.05    201.12 o 
   3   9   3        9.74        0.11     16.04 o 
   4   9   3      746.33      717.69     67.49 o 
   5   9   3      556.80      637.23     77.87 o 
   6   9   3     3036.07     3343.18    164.82 o 
  -6  10   3      460.17      432.17     70.08 o 
  -5  10   3     6857.28     6737.60    149.04 o 
  -4  10   3      203.08      197.13     25.20 o 
  -3  10   3     5851.13     5792.69     96.84 o 
  -2  10   3     5551.50     5429.18     91.01 o 
  -1  10   3     1223.93     1307.31     51.84 o 
   0  10   3      946.80      927.84     44.50 o 
   1  10   3    10319.60    10404.13    164.68 o 
   2  10   3       22.69       15.70     19.21 o 
   3  10   3     5900.29     6061.47    125.47 o 
   4  10   3     2831.19     2930.47    132.38 o 
   5  10   3      458.85      528.21     73.98 o 
  -5  11   3        5.05      -22.29     23.28 o 
  -4  11   3     1925.08     1885.08     74.79 o 
  -3  11   3     4314.19     4421.61    114.09 o 
  -2  11   3      759.63      713.76     44.33 o 
  -1  11   3    11730.32    11889.54    189.86 o 
   0  11   3     2621.60     2706.51     77.54 o 
   1  11   3      297.04      285.03     47.37 o 
   2  11   3     3563.71     3690.80     89.71 o 
   3  11   3     3027.58     2978.49    120.70 o 
   4  11   3      133.94      126.61     35.69 o 
   5  11   3     4435.43     4577.40    186.89 o 
  -4  12   3     1260.91     1244.37     65.14 o 
  -3  12   3      246.15      204.27     33.41 o 
  -2  12   3    13732.33    13913.28    220.04 o 
  -1  12   3       37.28       13.66     25.22 o 
   0  12   3     3572.88     3689.73     94.98 o 
   1  12   3      879.03      935.35    115.51 o 
   2  12   3      221.74      232.37     33.26 o 
   3  12   3      368.35      347.82     58.40 o 
   4  12   3     8637.17     8939.37    241.39 o 
  -3  13   3     4193.04     4529.96    114.17 o 
  -2  13   3      432.90      406.08    104.47 o 
  -1  13   3    11138.81    11843.16    202.28 o 
   0  13   3      262.46      289.27     44.13 o 
   1  13   3      303.72      355.33     40.83 o 
   2  13   3       64.14       48.67     29.20 o 
   3  13   3     3799.61     4041.41    157.04 o 
  -2  14   3     4801.46     5191.94    127.31 o 
  -1  14   3      300.84      316.71     57.75 o 
   0  14   3     4182.60     4389.61    115.63 o 
   1  14   3      716.16      718.73     55.47 o 
   2  14   3      968.05     1089.27     64.89 o 
  -8   0   4      874.65     1004.51     83.06 o 
  -6   0   4     8503.38     8453.99    219.33 o 
  -4   0   4    33589.36    34242.93    633.34 o 
  -2   0   4     2311.11     2240.03     67.49 o 
   0   0   4     3307.87     3720.84    103.83 o 
   2   0   4   106525.74   103621.70   1811.75 o 
   4   0   4     2679.01     2686.48    103.83 o 
   6   0   4     3004.48     2957.73    128.48 o 
  -8   1   4     1312.19     1457.45     99.93 o 
  -7   1   4      452.91      502.98     54.51 o 
  -6   1   4      836.57      896.33     60.35 o 
  -5   1   4    16156.29    16113.45    290.06 o 
  -4   1   4     1335.88     1388.67     63.59 o 
  -3   1   4    30751.09    30415.67    563.25 o 
  -2   1   4    15967.94    17298.62    332.24 o 
  -1   1   4       16.63        7.79     10.38 o 
   0   1   4       76.81      172.48     19.47 o 
   1   1   4    31574.07    31701.96    319.67 o 
   2   1   4     1272.81     1295.12     44.97 o 
   3   1   4    24220.04    23750.83    565.85 o 
   4   1   4     1174.87     1125.66     47.61 o 
   5   1   4      299.60      313.19     32.34 o 
   6   1   4     1694.37     1702.12     68.81 o 
   7   1   4     6035.43     6137.29    144.92 o 
  -8   2   4      342.99      359.50     64.89 o 
  -7   2   4     5227.89     5256.16    180.40 o 
  -6   2   4     3205.11     3075.83    121.99 o 
  -5   2   4     2911.68     3003.78     65.01 o 
  -4   2   4    11094.24    11478.17    174.10 o 
  -3   2   4     7997.37     8232.80    127.72 o 
  -2   2   4    10823.31    11198.76    126.06 o 
  -1   2   4    17277.27    17929.22    212.41 o 
   0   2   4     5971.18     6246.98     80.36 o 
   1   2   4     9434.62     9566.34    110.74 o 
   2   2   4    28550.32    28013.77    380.34 o 
   3   2   4     5029.05     4929.00    151.20 o 
   4   2   4     3060.77     2807.18     75.61 o 
   5   2   4     6730.03     6822.63    151.84 o 
   6   2   4     1280.53     1295.08     59.98 o 
   7   2   4      536.53      571.31     50.07 o 
  -8   3   4     5874.16     6535.81    225.82 o 
  -7   3   4      182.12      150.55     44.13 o 
  -6   3   4     8626.76     8865.40    240.10 o 
  -5   3   4     5447.09     5126.38    155.74 o 
  -4   3   4       20.48       20.91      8.58 o 
  -3   3   4     2493.05     2556.27     38.69 o 
  -2   3   4    57478.41    58272.50    546.89 o 
  -1   3   4     4024.10     4378.52     59.36 o 
   0   3   4    16663.74    16611.83    259.15 o 
   1   3   4     3167.34     3235.09     93.18 o 
   2   3   4      225.47      249.95     15.43 o 
   3   3   4     6484.71     6429.61    122.05 o 
   4   3   4    14233.80    13609.99    217.35 o 
   5   3   4        1.27       12.52     16.81 o 
   6   3   4     6469.74     6453.93    141.00 o 
   7   3   4      804.17      813.73     88.25 o 
  -7   4   4    11349.30    11759.53    312.77 o 
  -6   4   4        4.61       12.98     29.85 o 
  -5   4   4     1042.67     1007.11     67.49 o 
  -4   4   4      555.05      569.57     32.49 o 
  -3   4   4     8615.57     8877.15     93.02 o 
  -2   4   4      625.60      673.73     23.43 o 
  -1   4   4    78706.98    78834.14    730.82 o 
   0   4   4       43.88       50.14      7.45 o 
   1   4   4     3171.29     3060.37     51.58 o 
   2   4   4      176.73      167.70     25.37 o 
   3   4   4    10612.44    10198.72    398.43 o 
   4   4   4      395.38      390.38     33.41 o 
   5   4   4    14474.65    14118.30    232.44 o 
   6   4   4      306.54      275.14     54.51 o 
   7   4   4     1968.59     1999.94    120.70 o 
  -7   5   4      280.24      254.37     54.51 o 
  -6   5   4    10947.43    11098.94    289.41 o 
  -5   5   4     3198.67     3206.00     86.95 o 
  -4   5   4      542.34      561.64     33.92 o 
  -3   5   4     1020.20     1011.39     30.94 o 
  -2   5   4    33816.21    35462.89    349.96 o 
  -1   5   4      184.08      181.54     15.15 o 
   0   5   4    23128.19    23126.70    205.63 o 
   1   5   4      250.56      223.98     25.31 o 
   2   5   4       21.13       21.29      7.96 o 
   3   5   4     2681.82     2669.71     76.19 o 
   5   5   4       57.48       10.38     28.55 o 
   6   5   4     6135.20     5697.42    201.16 o 
   7   5   4       78.70      136.27     49.32 o 
  -7   6   4     5592.35     5681.85    205.06 o 
  -6   6   4     1962.04     2006.43    110.31 o 
  -5   6   4     2996.12     2895.02     80.75 o 
  -4   6   4     6469.66     6535.13    125.36 o 
  -3   6   4    10680.14    10790.49    132.97 o 
  -2   6   4     6001.87     6121.91     86.36 o 
  -1   6   4    15028.05    15072.12    167.02 o 
   0   6   4     4259.87     4036.52     53.92 o 
   1   6   4     5235.80     4911.29     72.56 o 
   2   6   4    10361.90    10004.84    119.09 o 
   3   6   4     4384.03     4165.69     86.06 o 
   4   6   4     1380.28     1383.47     81.76 o 
   5   6   4     7184.89     6810.95    212.84 o 
   6   6   4      385.60      441.26     68.78 o 
  -7   7   4       48.08       31.15     38.93 o 
  -6   7   4     1426.73     1251.10     89.55 o 
  -5   7   4    11331.66    10971.78    189.39 o 
  -4   7   4      537.02      522.00     40.25 o 
  -3   7   4    12687.04    12586.81    153.42 o 
  -2   7   4     7369.16     7305.31    100.64 o 
  -1   7   4      266.18      257.09     18.85 o 
   0   7   4     6986.76     6840.63    109.78 o 
   1   7   4    16912.42    15578.14    269.70 o 
   2   7   4      248.35      238.80     23.65 o 
   3   7   4    11436.53    11444.46    177.72 o 
   4   7   4      639.80      652.80     67.49 o 
   5   7   4       63.90       63.59     35.04 o 
   6   7   4     2029.49     2208.89    128.48 o 
  -6   8   4     4630.73     4552.75    177.80 o 
  -5   8   4      181.65      166.13     33.09 o 
  -4   8   4    17142.71    16879.85    200.06 o 
  -3   8   4     1265.51     1216.19     39.60 o 
  -2   8   4     3145.91     3209.86     62.05 o 
  -1   8   4      248.35      245.17     19.45 o 
   0   8   4     5700.63     5496.64     83.03 o 
   1   8   4        7.32       16.90     10.51 o 
   2   8   4    33171.36    32736.19    418.04 o 
   3   8   4      120.94      103.80     20.63 o 
   4   8   4     1641.26     1579.44     90.85 o 
   5   8   4      465.73      395.83     62.30 o 
   6   8   4     1280.32     1178.42     99.93 o 
  -6   9   4        6.12      -24.66     29.85 o 
  -5   9   4     8481.89     8347.73    166.54 o 
  -4   9   4      338.37      297.09     26.16 o 
  -3   9   4    12392.24    12258.44    166.59 o 
  -2   9   4     1771.13     1753.04     46.86 o 
  -1   9   4       78.26      103.17     18.81 o 
   0   9   4      195.76      150.55     22.89 o 
   1   9   4    20203.19    19870.50    262.91 o 
   2   9   4       24.20       37.57     17.15 o 
   3   9   4     8886.82     9041.21    288.12 o 
   4   9   4       79.17      105.12     37.64 o 
   5   9   4       48.84       15.57     31.15 o 
  -6  10   4     1962.62     1892.22    120.70 o 
  -5  10   4      520.46      428.49     43.93 o 
  -4  10   4     6840.32     6539.90    107.71 o 
  -3  10   4     1003.87     1057.15     41.90 o 
  -2  10   4     3459.95     3431.61     70.65 o 
  -1  10   4     5197.86     5077.26    105.49 o 
   0  10   4     3705.26     3594.83     85.33 o 
   1  10   4     2026.81     2018.20    125.89 o 
   2  10   4     9411.59     9571.08    155.39 o 
   3  10   4      786.52      809.21     46.28 o 
   4  10   4     2085.59     2206.29    114.21 o 
   5  10   4     1889.34     1841.60    114.21 o 
  -5  11   4     2596.22     2563.77    126.54 o 
  -4  11   4      128.13      123.86     22.96 o 
  -3  11   4     2332.99     2307.26     65.52 o 
  -2  11   4    10093.06    10425.57    177.80 o 
  -1  11   4      145.70      130.67     44.77 o 
   0  11   4     5243.60     5314.67    111.50 o 
   1  11   4     2178.29     2202.71     69.67 o 
   2  11   4       48.11       51.20     22.47 o 
   3  11   4     4312.89     4377.54    146.65 o 
   4  11   4     5017.32     5078.42    179.75 o 
  -4  12   4      639.76      651.19     41.34 o 
  -3  12   4     2423.82     2422.93     79.64 o 
  -2  12   4       81.35      120.17     49.97 o 
  -1  12   4    16549.76    17500.03    260.11 o 
   0  12   4      268.62      275.90     61.65 o 
   1  12   4     1078.31     1008.12     52.09 o 
   2  12   4      505.83      475.00     41.57 o 
   3  12   4     1612.19     1626.17     96.04 o 
  -3  13   4        2.91       -6.54     25.26 o 
  -2  13   4     7987.06     8358.46    163.48 o 
  -1  13   4        1.00      -11.39     28.27 o 
   0  13   4     6860.69     7361.21    149.11 o 
   1  13   4       37.45      -13.05     26.05 o 
   2  13   4        4.66        0.96     26.05 o 
   3  13   4       46.70       73.98     41.53 o 
  -2  14   4      661.17      705.65     56.87 o 
  -1  14   4     5799.11     6405.12    143.94 o 
   0  14   4      765.52      839.04     59.14 o 
   1  14   4     1284.72     1283.88     66.53 o 
  -7   0   5      112.00      153.14     41.53 o 
  -5   0   5    11241.60    11170.32    255.67 o 
  -3   0   5    59475.64    60556.20   1070.70 o 
  -1   0   5      229.35      267.35     29.85 o 
   1   0   5    48193.96    48294.41    883.81 o 
   3   0   5    21900.63    19415.36    408.81 o 
   5   0   5     1070.56     1135.59     79.17 o 
   7   0   5     3799.21     3925.90    162.23 o 
  -8   1   5     2932.57     3339.29    149.25 o 
  -7   1   5     2418.58     2538.71     81.61 o 
  -6   1   5     3442.82     3534.96     96.04 o 
  -5   1   5     1296.81     1357.01     49.53 o 
  -4   1   5    34178.42    33780.91    634.63 o 
  -3   1   5      700.12      646.31     44.13 o 
  -2   1   5    13859.12    13607.62    273.84 o 
  -1   1   5     2937.69     2856.55     60.10 o 
   0   1   5     2533.48     2605.43     62.82 o 
   1   1   5     6783.39     7162.72     92.50 o 
   2   1   5    66209.47    65116.16    832.33 o 
   3   1   5      434.96      426.56     33.92 o 
   4   1   5     5942.64     5604.00    119.76 o 
   5   1   5     1027.79      995.13     52.31 o 
   6   1   5      612.54      644.08     51.84 o 
   7   1   5      486.76      449.26     47.25 o 
  -8   2   5     2411.00     2699.46    134.97 o 
  -7   2   5     1192.31     1186.21     86.95 o 
  -6   2   5     5400.05     5540.39    173.91 o 
  -5   2   5    10828.57    10617.45    255.67 o 
  -4   2   5     3570.20     3778.51     79.82 o 
  -3   2   5    14466.31    14477.41    207.18 o 
  -2   2   5    27380.36    28232.74    526.91 o 
  -1   2   5     7777.53     8038.69    181.69 o 
   0   2   5     9245.24     9359.55    112.67 o 
   1   2   5    19981.72    19966.32    215.52 o 
   2   2   5     1410.32     1382.67     52.47 o 
   3   2   5    11155.91    10951.87    185.31 o 
   4   2   5     2175.47     2126.32     69.25 o 
   5   2   5      249.82      226.57     31.20 o 
   6   2   5     5079.19     4882.54    140.16 o 
   7   2   5     1330.93     1365.26    108.37 o 
  -8   3   5      210.01      242.69     57.10 o 
  -7   3   5    12581.50    12826.34    328.35 o 
  -6   3   5       20.04        6.49     29.85 o 
  -5   3   5     4437.77     4495.69     88.16 o 
  -4   3   5     9497.91     9647.13    153.51 o 
  -3   3   5     5522.22     5735.94     68.43 o 
  -2   3   5     7365.58     7313.64     79.42 o 
  -1   3   5    42606.48    42807.36    360.81 o 
   0   3   5     3027.35     3280.50     50.50 o 
   1   3   5    12213.79    12534.11    147.50 o 
   2   3   5     3280.71     3335.96     83.66 o 
   3   3   5      903.85      791.18     41.27 o 
   4   3   5     4036.32     3862.90     96.79 o 
   5   3   5    14107.40    13299.78    256.97 o 
   6   3   5      427.89      505.73     45.42 o 
   7   3   5     1886.59     1758.54    114.21 o 
  -7   4   5        1.30       -1.30     35.04 o 
  -6   4   5    15585.57    15114.39    358.20 o 
  -5   4   5        6.41        7.95     14.34 o 
  -4   4   5       39.68       64.01     20.77 o 
  -3   4   5      588.21      657.26     21.73 o 
  -2   4   5    24233.11    24944.95    222.45 o 
  -1   4   5       14.74       19.93      7.85 o 
   0   4   5    44052.94    44022.64    423.07 o 
   1   4   5      318.97      295.22     19.21 o 
   2   4   5      157.10      156.86     15.36 o 
   3   4   5      129.36      137.87     22.94 o 
   4   4   5     8847.42     8534.79    161.01 o 
   5   4   5       14.44       15.69     19.63 o 
   6   4   5     7456.33     7080.90    228.42 o 
   7   4   5       33.98        0.00     33.74 o 
  -7   5   5    10286.91    10755.02    302.39 o 
  -6   5   5      167.09      160.93     45.42 o 
  -5   5   5     6375.29     6162.87     92.69 o 
  -4   5   5     1063.71     1093.82     35.10 o 
  -3   5   5     5958.28     5849.57     85.14 o 
  -2   5   5     2018.24     1969.82     43.09 o 
  -1   5   5    44614.00    46098.10    391.05 o 
   0   5   5       70.10       46.53     11.05 o 
   1   5   5    10422.49    10291.17    154.91 o 
   2   5   5      542.00      538.97     25.85 o 
   3   5   5     1316.37     1222.80     51.84 o 
   4   5   5     1528.59     1594.71     61.70 o 
   5   5   5    11015.98    10722.57    289.41 o 
   6   5   5       53.07       53.21     37.64 o 
   7   5   5     2726.97     2570.98    141.46 o 
  -7   6   5      233.70      262.16     57.10 o 
  -6   6   5     5480.26     5645.51    193.37 o 
  -5   6   5     4490.60     4395.67    104.03 o 
  -4   6   5     1864.17     1943.68     57.92 o 
  -3   6   5    10602.23    10794.34    135.56 o 
  -2   6   5    18367.94    18397.90    202.51 o 
  -1   6   5      803.81      821.07     22.94 o 
   0   6   5     9832.99     9579.11    109.77 o 
   1   6   5     5795.19     5633.89    107.38 o 
   2   6   5     1265.40     1140.07     72.87 o 
   3   6   5     6758.51     6150.36    179.10 o 
   4   6   5     3323.92     3251.03    131.08 o 
   5   6   5      422.94      469.81     63.59 o 
   6   6   5     3856.40     3665.04    160.93 o 
  -7   7   5     2947.41     3239.35    155.74 o 
  -6   7   5     1606.98     1569.06    102.53 o 
  -5   7   5     2567.45     2398.07    147.95 o 
  -4   7   5    16394.77    16171.71    214.84 o 
  -3   7   5     2600.71     2631.19     56.50 o 
  -2   7   5     5805.31     5931.57     89.34 o 
  -1   7   5     3807.43     3693.99     64.88 o 
   0   7   5      658.78      652.87     28.10 o 
   1   7   5     5075.69     4859.65     76.98 o 
   2   7   5    26068.87    25686.82    267.26 o 
   3   7   5      675.53      621.69     40.88 o 
   4   7   5     2894.50     2720.23    121.99 o 
   5   7   5     1650.71     1589.83     99.93 o 
   6   7   5       87.34       85.66     42.83 o 
  -6   8   5      748.48      736.25     53.77 o 
  -5   8   5     6478.94     6415.69    233.61 o 
  -4   8   5      166.79      186.24     34.72 o 
  -3   8   5    25239.84    25144.91    274.65 o 
  -2   8   5       85.30       91.65     15.70 o 
  -1   8   5       15.44       43.07     12.62 o 
   0   8   5      367.95      351.41     23.63 o 
   1   8   5    12051.86    11588.15    169.31 o 
   2   8   5        3.30        8.24     15.28 o 
   3   8   5    16474.68    16170.81    319.91 o 
   4   8   5       72.34       33.74     31.15 o 
   5   8   5      259.29      264.75     54.51 o 
   6   8   5      126.11      201.16     58.40 o 
  -6   9   5     1974.99     1997.34    118.10 o 
  -5   9   5       41.61       29.37     24.73 o 
  -4   9   5    14233.72    13476.76    209.49 o 
  -3   9   5       11.84       31.28     16.53 o 
  -2   9   5     7823.13     7739.22    113.68 o 
  -1   9   5       28.46       55.47     15.07 o 
   0   9   5     1191.25     1220.00    125.24 o 
   1   9   5     2575.45     2492.89     66.99 o 
   2   9   5    23687.52    23324.49    318.35 o 
   3   9   5      238.91      248.52     50.61 o 
   4   9   5     2749.59     2774.74    128.48 o 
   5   9   5       32.56       15.57     35.04 o 
  -5  10   5     4702.82     4697.91    122.30 o 
  -4  10   5     1283.42     1154.41     45.83 o 
  -3  10   5     8038.76     7792.31    119.88 o 
  -2  10   5     6827.56     6650.35    106.06 o 
  -1  10   5     1474.10     1392.89     95.39 o 
   0  10   5     2142.81     2143.74     85.66 o 
   1  10   5     7634.79     7246.08    130.75 o 
   2  10   5     1200.85     1095.36     72.68 o 
   3  10   5     6444.59     6463.42    132.60 o 
   4  10   5     1355.30     1415.92     96.04 o 
   5  10   5      109.65      157.04     50.61 o 
  -5  11   5     1356.43     1284.13    100.58 o 
  -4  11   5     4196.92     4161.82     86.20 o 
  -3  11   5      522.40      523.41     44.26 o 
  -2  11   5     4071.95     3921.23    240.10 o 
  -1  11   5    11464.52    11640.38    199.22 o 
   0  11   5     1900.19     1830.64     66.49 o 
   1  11   5     3264.48     3232.92    168.07 o 
   2  11   5     2199.60     2020.57     67.33 o 
   3  11   5      300.81      280.33     49.32 o 
   4  11   5     1793.06     1866.26    111.61 o 
  -4  12   5       52.03       57.98     22.33 o 
  -3  12   5      518.52      488.93     43.93 o 
  -2  12   5     6579.60     6779.11    139.26 o 
  -1  12   5       66.91      101.79     29.73 o 
   0  12   5    10540.80    10546.04    181.70 o 
   1  12   5      537.32      536.83     44.50 o 
   2  12   5      371.18      382.58     38.93 o 
   3  12   5      479.12      433.47     61.00 o 
  -3  13   5      882.41      857.43     65.54 o 
  -2  13   5       79.04       60.53     29.91 o 
  -1  13   5    10052.67    10460.78    187.63 o 
   0  13   5       14.00        1.95     26.61 o 
   1  13   5     3309.49     3273.03     94.06 o 
   2  13   5        2.02      -41.53     31.15 o 
  -1  14   5      124.14      107.70     79.17 o 
   0  14   5     4523.92     4929.40    123.37 o 
   1  14   5      511.16      513.00     49.56 o 
  -6   0   6     1262.40     1261.48     75.27 o 
  -4   0   6    32367.59    32916.56    619.06 o 
  -2   0   6    33654.93    32949.01    607.38 o 
   0   0   6      545.60      657.99     49.32 o 
   2   0   6    62010.11    61163.58   1125.21 o 
   4   0   6     6740.92     6184.10    190.78 o 
   6   0   6      140.32      132.38     42.83 o 
  -8   1   6      442.83      568.44     76.57 o 
  -7   1   6     1689.00     1788.39     98.63 o 
  -6   1   6     1544.92     1667.19     63.59 o 
  -5   1   6     7227.67     7498.53    153.14 o 
  -4   1   6     3456.58     3506.35     85.01 o 
  -3   1   6    41951.45    42522.64    546.93 o 
  -2   1   6     3765.31     3874.82    128.48 o 
  -1   1   6     6647.42     6701.54    115.63 o 
   0   1   6     1745.13     1919.31    106.42 o 
   1   1   6    19458.09    20996.73    229.16 o 
   2   1   6     3626.36     3548.28     92.98 o 
   3   1   6    27518.86    26121.68    379.91 o 
   4   1   6      632.62      554.91     42.61 o 
   5   1   6     1190.30     1242.19     61.47 o 
   6   1   6     1199.42     1066.37     60.90 o 
   7   1   6     1274.09     1357.71     72.03 o 
  -8   2   6     2096.38     2163.46    124.59 o 
  -7   2   6     6698.73     6875.84    214.14 o 
  -6   2   6      416.54      369.88     50.61 o 
  -5   2   6     5771.16     5524.81    163.53 o 
  -4   2   6    24809.34    24581.97    486.68 o 
  -3   2   6       39.79       19.47     18.17 o 
  -2   2   6    22426.48    23273.77    451.64 o 
  -1   2   6    17131.73    17205.18    347.82 o 
   0   2   6      114.35      126.27     13.06 o 
   1   2   6    17946.53    18707.45    221.61 o 
   2   2   6    11860.53    11479.97    235.55 o 
   3   2   6       19.70        2.08     16.87 o 
   4   2   6     9598.62     8915.85    171.15 o 
   5   2   6     3322.75     3151.16     97.34 o 
   6   2   6       44.34       48.51     25.12 o 
   7   2   6     2377.63     2472.87    145.36 o 
  -7   3   6      853.38      853.96     77.87 o 
  -6   3   6     9566.91     9606.45    256.97 o 
  -5   3   6     1629.15     1559.98     83.06 o 
  -4   3   6     4436.88     4498.05    126.90 o 
  -3   3   6     5660.55     5763.34     81.48 o 
  -2   3   6    13025.51    13341.38    131.43 o 
  -1   3   6     5885.94     6001.78    147.91 o 
   0   3   6    38282.18    38608.48    331.77 o 
   1   3   6     5834.61     5973.76     87.10 o 
   2   3   6     3893.77     3816.28     65.57 o 
   3   3   6     2884.51     2836.10    123.29 o 
   4   3   6     3677.08     3525.81    179.75 o 
   5   3   6      517.82      416.89     41.27 o 
   6   3   6     8426.31     8208.00    176.02 o 
   7   3   6      281.47      259.56     57.10 o 
  -7   4   6     9146.14     9244.36    268.65 o 
  -6   4   6        1.91       25.96     31.15 o 
  -5   4   6    14499.08    14568.01    336.13 o 
  -4   4   6      104.23      132.08     19.33 o 
  -3   4   6     1320.95     1380.03     30.70 o 
  -2   4   6     1715.96     1861.72     36.16 o 
  -1   4   6    39349.52    39926.36    343.84 o 
   0   4   6      163.66      191.26     35.60 o 
   1   4   6    23601.27    24069.61    262.58 o 
   2   4   6       94.68       90.92     10.68 o 
   3   4   6      190.85      154.11     25.50 o 
   4   4   6      284.55      253.92     33.04 o 
   5   4   6    13132.24    12247.50    220.10 o 
   6   4   6       99.29      144.06     46.72 o 
  -7   5   6       47.93       70.08     41.53 o 
  -6   5   6    11185.36    11058.71    292.01 o 
  -5   5   6      309.69      282.92     46.72 o 
  -4   5   6     2052.19     1977.67     59.30 o 
  -3   5   6     2614.61     2743.02     55.08 o 
  -2   5   6     6509.66     6619.92     78.70 o 
  -1   5   6     1942.75     1946.40     37.05 o 
   0   5   6    41349.48    41514.80    358.66 o 
   1   5   6      521.91      470.48     28.30 o 
   2   5   6     3729.10     3646.11    106.56 o 
   3   5   6      887.17      860.86     48.02 o 
   4   5   6     4464.03     4389.47    111.50 o 
   5   5   6      570.66      564.55     70.08 o 
   6   5   6     7160.61     6860.27    232.31 o 
  -7   6   6     7100.85     7152.28    237.50 o 
  -6   6   6       34.72       55.81     36.34 o 
  -5   6   6     5152.94     4908.30    112.87 o 
  -4   6   6    12438.58    12143.43    153.47 o 
  -3   6   6      315.19      333.96     23.25 o 
  -2   6   6     3553.59     3637.15     65.20 o 
  -1   6   6    17190.65    17345.90    256.80 o 
   0   6   6      459.86      517.00     21.65 o 
   1   6   6    16070.32    15748.32    179.83 o 
   2   6   6     7221.02     7073.89    178.15 o 
   3   6   6       28.14       42.60     21.05 o 
   4   6   6     3763.71     3753.29    146.65 o 
   5   6   6     4539.97     4611.15    173.91 o 
   6   6   6        6.86        9.08     32.45 o 
  -7   7   6      569.66      595.70     77.87 o 
  -6   7   6     2952.74     2914.90    136.27 o 
  -5   7   6     3575.98     3480.66     95.82 o 
  -4   7   6     1591.25     1612.55     46.90 o 
  -3   7   6    22098.78    22211.87    246.61 o 
  -2   7   6     3167.93     3205.09    105.41 o 
  -1   7   6     2115.63     2061.84     48.21 o 
   0   7   6     3647.10     3542.31     54.90 o 
   1   7   6     5365.16     5263.71     83.50 o 
   2   7   6     2552.17     2452.61     51.39 o 
   3   7   6    13667.80    13241.64    316.67 o 
   5   7   6     1315.10     1443.17     98.63 o 
   6   7   6     2038.02     1997.34    120.70 o 
  -6   8   6      868.78     1003.48     59.14 o 
  -5   8   6      365.29      369.23     40.25 o 
  -4   8   6    13392.69    13346.02    171.57 o 
  -3   8   6      108.85      138.51     20.67 o 
  -2   8   6    15979.97    15701.44    263.89 o 
  -1   8   6     1070.11     1048.03     36.78 o 
   0   8   6      127.77      122.09     17.10 o 
   1   8   6      313.67      309.12     20.29 o 
   2   8   6    21677.03    21135.78    578.18 o 
   3   8   6      108.47       79.17     28.55 o 
   4   8   6     4644.61     4528.09    166.12 o 
   5   8   6      525.87      573.64     72.68 o 
  -6   9   6      144.67      125.89     45.42 o 
  -5   9   6     4282.78     4279.84    114.44 o 
  -4   9   6     1451.73     1456.90     49.82 o 
  -3   9   6    19191.60    19185.11    226.74 o 
  -2   9   6     1685.27     1721.53     50.51 o 
  -1   9   6     2526.17     2550.51     58.71 o 
   0   9   6       78.66       78.36     17.20 o 
   1   9   6     6279.83     6121.79    112.87 o 
   2   9   6      571.32      533.50     37.88 o 
   3   9   6    11838.74    12008.71    299.80 o 
   4   9   6        3.96        1.30     27.25 o 
   5   9   6     1129.28     1168.04     94.74 o 
  -5  10   6      921.51      784.72     58.39 o 
  -4  10   6     8763.46     8364.01    154.38 o 
  -3  10   6       34.31       36.21     18.56 o 
  -2  10   6     9385.16     9312.78    135.23 o 
  -1  10   6     5412.34     5293.61     92.42 o 
   0  10   6       10.19       25.25     19.94 o 
   1  10   6     2285.84     2257.41     67.91 o 
   2  10   6     7734.01     7866.08    201.16 o 
   3  10   6        0.63       10.20     19.21 o 
   4  10   6     3857.41     3811.69    157.04 o 
  -5  11   6      999.67      987.07     98.63 o 
  -4  11   6     1108.64     1060.54     46.78 o 
  -3  11   6     3627.87     3405.63     76.99 o 
  -2  11   6     3815.76     3816.46     81.41 o 
  -1  11   6     1806.73     1870.98    142.11 o 
   0  11   6     8985.18     8958.54    158.75 o 
   1  11   6     2337.94     2408.11     73.87 o 
   2  11   6     1139.75     1199.18     79.17 o 
   3  11   6     2373.57     2249.12    105.12 o 
   4  11   6      690.39      757.93     84.36 o 
  -4  12   6      896.38      866.64     45.22 o 
  -3  12   6      446.16      417.60     77.22 o 
  -2  12   6      874.53      919.41     51.92 o 
  -1  12   6     8609.14     8813.37    163.71 o 
   0  12   6       89.32       76.73     30.24 o 
   1  12   6     6209.26     6305.84    130.27 o 
   2  12   6      436.37      465.92     61.00 o 
   3  12   6       18.55       20.77     36.34 o 
  -3  13   6        5.50      -40.91     24.57 o 
  -2  13   6     3114.77     3131.76     94.19 o 
  -1  13   6      352.53      345.15     41.75 o 
   0  13   6     8955.42     9403.43    175.28 o 
   1  13   6        2.39       -9.55     59.05 o 
   2  13   6     1182.10     1066.81     85.66 o 
  -7   0   7     5378.14     5415.79    177.80 o 
  -5   0   7     8741.46     8430.63    214.14 o 
  -3   0   7    44383.81    46647.48    852.67 o 
  -1   0   7     3232.21     2988.88    101.23 o 
   1   0   7     2400.27     2654.04    114.21 o 
   3   0   7    32958.20    31899.07    650.21 o 
   5   0   7     3946.61     3770.16    153.14 o 
   7   0   7      239.76      220.63     58.40 o 
  -8   1   7     7100.52     7764.85    243.99 o 
  -7   1   7     1554.48     1497.68     93.44 o 
  -6   1   7       75.82      117.46     24.78 o 
  -5   1   7     1291.04     1253.95     49.04 o 
  -4   1   7    17618.05    17501.70    256.91 o 
  -3   1   7     4416.28     4687.38     94.03 o 
  -2   1   7    33518.78    33210.70    440.02 o 
  -1   1   7     9847.11    10001.85    163.34 o 
   0   1   7      513.24      514.38     35.11 o 
   1   1   7     1431.24     1534.57     39.96 o 
   2   1   7    14947.64    14938.45    248.51 o 
   3   1   7     1294.32     1301.07     61.90 o 
   4   1   7    10580.88     9943.47    191.77 o 
   5   1   7      678.24      645.08     51.39 o 
   6   1   7      465.75      479.69     49.56 o 
   7   1   7      592.60      606.65     58.93 o 
  -7   2   7     2013.73     2066.13    112.91 o 
  -6   2   7     7924.88     7763.55    220.63 o 
  -5   2   7     2451.20     2236.14     98.63 o 
  -4   2   7     6763.88     6809.65    182.99 o 
  -3   2   7    21115.93    21411.40    430.88 o 
  -2   2   7     3098.82     3126.44    106.42 o 
  -1   2   7     9290.32     9336.83    155.53 o 
   0   2   7    13421.64    13965.39    166.53 o 
   1   2   7     3097.41     3411.66     69.51 o 
   2   2   7     9910.64     9998.82    131.51 o 
   3   2   7     9178.13     9023.38    176.86 o 
   4   2   7      379.96      419.04    105.12 o 
   5   2   7     3448.25     3209.55    196.62 o 
   6   2   7     4168.41     4042.49    120.61 o 
  -7   3   7     6507.84     6467.03    210.25 o 
  -6   3   7     1031.74     1018.79     79.17 o 
  -5   3   7    12724.77    12378.68    424.39 o 
  -4   3   7     7913.34     7705.05    106.52 o 
  -3   3   7     1438.66     1530.35     38.59 o 
  -2   3   7     2381.00     2324.66     48.10 o 
  -1   3   7    18780.44    19309.08    381.56 o 
   0   3   7     1940.38     1930.54     44.71 o 
   1   3   7    30642.51    31341.84    341.27 o 
   2   3   7     1727.61     1657.37     42.38 o 
   3   3   7      550.83      510.73     43.01 o 
   4   3   7     2586.96     2435.41     83.37 o 
   5   3   7     5123.67     4802.72    126.63 o 
   6   3   7       85.30       74.54     28.27 o 
  -7   4   7       69.05       58.40     38.93 o 
  -6   4   7    12138.21    12309.80    312.77 o 
  -5   4   7       75.81       84.84     21.51 o 
  -4   4   7     6647.56     6793.46    223.87 o 
  -3   4   7      612.21      626.29     29.85 o 
  -2   4   7     2822.27     2962.78     48.57 o 
  -1   4   7       33.74       59.22     12.79 o 
   0   4   7    51984.18    53438.63    752.28 o 
   1   4   7      114.47      116.92     15.88 o 
   2   4   7     6734.41     6459.10     98.41 o 
   3   4   7      105.42       94.33     24.57 o 
   4   4   7      916.12      860.84     53.54 o 
   5   4   7       32.13       48.43     25.19 o 
   6   4   7     8738.87     7955.63    258.27 o 
  -7   5   7     5978.84     5770.10    205.06 o 
  -6   5   7      692.07      680.06     73.98 o 
  -5   5   7    14384.21    14203.32    215.37 o 
  -4   5   7     3908.92     4034.94     84.74 o 
  -3   5   7      454.72      472.90     26.87 o 
  -2   5   7      563.41      552.44     41.65 o 
  -1   5   7    13312.24    13390.12    137.45 o 
   0   5   7     2955.17     3055.01     57.50 o 
   1   5   7    28984.90    28608.05    311.21 o 
   2   5   7     2174.16     2056.94     40.85 o 
   3   5   7      786.78      649.15     46.77 o 
   4   5   7      829.38      825.86    116.15 o 
   5   5   7     5344.92     5437.86    197.27 o 
   6   5   7       24.89       24.66     36.34 o 
  -7   6   7      722.99      659.29     83.06 o 
  -6   6   7     7923.31     7619.49    233.61 o 
  -5   6   7      259.76      283.65     38.93 o 
  -4   6   7     6005.25     5843.59     94.24 o 
  -3   6   7    12378.83    12324.63    249.48 o 
  -2   6   7     2291.77     2370.80     97.04 o 
  -1   6   7     4527.49     4587.38     64.78 o 
   0   6   7    15672.85    15711.69    158.32 o 
   1   6   7     1070.28     1001.60     36.03 o 
   2   6   7     8845.11     8651.46    224.98 o 
   3   6   7     3668.10     3129.51    213.49 o 
   4   6   7      976.78     1031.77     84.36 o 
   5   6   7     2846.51     2868.18    138.87 o 
   6   6   7     3619.18     3618.32    164.82 o 
  -7   7   7     1625.58     1595.02    110.31 o 
  -6   7   7      137.54      111.61     42.83 o 
  -5   7   7     1821.83     1790.06     82.68 o 
  -4   7   7    10953.46    10962.61    148.50 o 
  -3   7   7     2740.79     2726.21     61.37 o 
  -2   7   7    13529.28    13528.44    219.94 o 
  -1   7   7     4898.31     4688.52     79.48 o 
   0   7   7      970.87     1040.41     30.51 o 
   1   7   7     4435.68     4295.37     75.53 o 
   2   7   7    10111.23     9711.59    125.21 o 
   3   7   7      653.50      621.65     66.19 o 
   4   7   7     6094.98     6143.87    205.06 o 
   5   7   7      845.47      901.98     79.17 o 
  -6   8   7      324.05      307.30     40.64 o 
  -5   8   7     2729.66     2511.24     64.29 o 
  -4   8   7       45.42       74.25     32.49 o 
  -3   8   7    21294.76    21150.28    243.79 o 
  -2   8   7       23.49      140.93    101.43 o 
  -1   8   7     4958.53     4930.14     84.95 o 
   0   8   7      672.40      679.65     31.95 o 
   1   8   7     1722.49     1688.25     47.61 o 
   2   8   7      471.77      455.44     68.78 o 
   3   8   7    14549.27    14381.12    345.22 o 
   4   8   7      290.93      332.24     54.51 o 
   5   8   7     2160.41     2063.53    119.40 o 
  -6   9   7       80.79       41.42     27.49 o 
  -5   9   7      108.67      124.81     23.39 o 
  -4   9   7     9380.37     9162.79    137.12 o 
  -3   9   7      430.68      436.02     32.06 o 
  -2   9   7    12962.13    13094.02    170.25 o 
  -1   9   7     1114.34     1094.19     41.12 o 
   0   9   7      967.23      963.82     39.16 o 
   1   9   7      676.72      622.40     37.59 o 
   2   9   7     9659.86     9162.60    216.74 o 
   3   9   7        1.66       12.98     27.25 o 
   4   9   7     5132.87     4987.52    181.69 o 
   5   9   7        2.48      -18.17     29.85 o 
  -5  10   7     1124.32     1010.96     60.98 o 
  -4  10   7     2177.80     2095.80     61.98 o 
  -3  10   7    10090.49     9899.82    145.16 o 
  -2  10   7      881.93      861.73     40.67 o 
  -1  10   7     4828.67     4855.51     90.11 o 
   0  10   7     3457.88     3312.81     84.88 o 
   1  10   7     1678.48     1599.46     75.92 o 
   2  10   7     1561.24     1466.53     81.76 o 
   3  10   7     4736.75     4856.44    170.01 o 
   4  10   7        5.45       -7.79     28.55 o 
  -5  11   7     5627.21     5327.32    137.84 o 
  -4  11   7     3327.24     3268.61    135.96 o 
  -3  11   7        8.70        4.38     19.01 o 
  -2  11   7     2699.07     2509.19     66.46 o 
  -1  11   7     4479.64     4275.36    102.25 o 
   0  11   7      163.22      192.44     33.09 o 
   1  11   7     7553.89     7654.98    225.82 o 
   2  11   7      897.44      834.50     70.08 o 
   3  11   7      114.25       92.15     37.64 o 
  -4  12   7     3084.40     3036.37     78.74 o 
  -3  12   7      748.37      803.56     45.02 o 
  -2  12   7     1324.68     1394.06     63.30 o 
  -1  12   7      136.82      116.80     30.73 o 
   0  12   7    11938.74    11921.50    251.13 o 
   1  12   7      245.34      261.93     36.17 o 
   2  12   7     1537.84     1401.64     90.85 o 
   3  12   7      324.03      288.12     54.51 o 
  -2  13   7       23.86       -6.17     27.89 o 
  -1  13   7     4277.81     4472.76    115.04 o 
   0  13   7      568.91      641.74     51.84 o 
   1  13   7     7498.42     7757.39    155.50 o 
  -6   0   8      923.37      817.63     68.78 o 
  -4   0   8    10936.88    11675.17    269.95 o 
  -2   0   8    32999.25    31869.22    609.97 o 
   0   0   8     3592.64     3751.99    133.68 o 
   2   0   8    10748.08    11769.91    307.58 o 
   4   0   8    13643.96    13359.74    347.82 o 
   6   0   8      985.88      865.64     94.74 o 
  -7   1   8     7338.19     7183.42    220.63 o 
  -6   1   8     3194.61     3196.28     89.88 o 
  -5   1   8     1265.06     1299.11     54.05 o 
  -4   1   8     2973.82     2969.77     76.59 o 
  -3   1   8    34318.92    34116.67    458.82 o 
  -2   1   8       72.36       95.02     19.71 o 
  -1   1   8    17244.47    17143.55    291.36 o 
   0   1   8     6119.58     6137.15    159.63 o 
   1   1   8       71.73       76.01     13.84 o 
   2   1   8     3122.53     3455.54    101.33 o 
   3   1   8    16075.53    15960.26    274.23 o 
   4   1   8        5.29      -31.15     20.19 o 
   5   1   8     5458.82     4954.56    190.78 o 
   6   1   8      431.46      304.99     55.16 o 
  -7   2   8     2048.67     2127.12    114.21 o 
  -6   2   8     1913.86     1866.26    101.23 o 
  -5   2   8     9025.37     8699.27    231.01 o 
  -4   2   8     9672.64     9602.56    238.80 o 
  -3   2   8     5681.08     6020.58    171.31 o 
  -2   2   8    10230.97    10528.06    173.33 o 
  -1   2   8     8171.90     8396.84    150.94 o 
   0   2   8     7028.01     7417.55    107.29 o 
   1   2   8    13777.15    14513.58    179.13 o 
   2   2   8     4913.56     4699.12    119.44 o 
   3   2   8     2203.96     1929.90    157.68 o 
   4   2   8     6556.09     6307.02    150.43 o 
   5   2   8     1370.49     1314.07     68.83 o 
   6   2   8      719.57      657.13     60.10 o 
  -7   3   8      834.77      873.43     79.17 o 
  -6   3   8    11190.35    11278.04    293.31 o 
  -5   3   8      160.25      198.57     36.99 o 
  -4   3   8    16874.91    16992.71    199.91 o 
  -3   3   8    11357.03    11349.10    144.06 o 
  -2   3   8      978.51     1080.97     50.61 o 
  -1   3   8     3964.38     4119.09    109.02 o 
   0   3   8    36712.92    37921.98    396.95 o 
   1   3   8        1.75      134.12     31.31 o 
   2   3   8     8913.32     9015.37    190.78 o 
   3   3   8     1468.91     1301.35    131.08 o 
   4   3   8       54.09       50.00     40.88 o 
   5   3   8     2311.64     2109.64     87.17 o 
   6   3   8     5196.15     4632.96    145.36 o 
  -7   4   8     4976.33     4703.29    180.40 o 
  -6   4   8       45.07       24.66     32.45 o 
  -5   4   8    18923.42    18429.24    265.38 o 
  -4   4   8       87.87      103.02     19.94 o 
  -3   4   8     1541.93     1555.11     41.95 o 
  -2   4   8     1295.60     1325.91     38.10 o 
  -1   4   8     7116.90     7413.06    127.82 o 
   0   4   8      567.35      657.85     30.56 o 
   1   4   8    41603.67    42623.96    446.68 o 
   2   4   8       12.33       28.60     12.60 o 
   3   4   8      782.04      796.67     88.25 o 
   4   4   8       43.43       28.18     29.85 o 
   5   4   8     3322.40     2954.64    102.78 o 
   6   4   8       15.33       -2.60     42.83 o 
  -7   5   8      127.08       81.76     42.83 o 
  -6   5   8    10189.92    10082.75    280.33 o 
  -5   5   8      388.95      309.29     31.80 o 
  -4   5   8    17130.73    16964.70    247.87 o 
  -3   5   8     3674.08     3629.65     69.72 o 
  -2   5   8      515.54      463.10     22.96 o 
  -1   5   8     2082.18     2146.27     45.71 o 
   0   5   8    34987.95    35744.69    459.42 o 
   1   5   8      102.56      108.48     17.04 o 
   2   5   8    10608.38    10267.21    198.57 o 
   3   5   8       44.14       42.75     23.36 o 
   4   5   8       54.81       27.79     39.58 o 
   5   5   8     1478.76     1391.26    103.83 o 
   6   5   8     3924.34     3833.75    177.80 o 
  -7   6   8     2545.24     2625.49    138.87 o 
  -6   6   8      940.20      892.90     80.46 o 
  -5   6   8     7982.38     7498.49    219.33 o 
  -4   6   8     4643.28     4429.25     82.07 o 
  -3   6   8     7104.75     7266.21    109.60 o 
  -2   6   8     6025.90     6212.11     96.90 o 
  -1   6   8    11711.37    11879.66    213.36 o 
   0   6   8     5848.10     5767.20     90.52 o 
   1   6   8    11084.31    11077.52    150.52 o 
   2   6   8     3003.70     2798.09     74.34 o 
   3   6   8     1990.43     1630.93    228.42 o 
   4   6   8     3946.77     3748.10    154.44 o 
   5   6   8     1710.72     1694.95    111.61 o 
  -6   7   8     4380.72     4419.07    177.80 o 
  -5   7   8      182.22      200.82     49.32 o 
  -4   7   8     3846.06     3732.26     92.93 o 
  -3   7   8    16230.04    16263.27    198.90 o 
  -2   7   8       35.71       37.57     15.64 o 
  -1   7   8     8982.58     8991.30    125.13 o 
   0   7   8     5115.48     5118.87     78.30 o 
   1   7   8      140.85      129.44     18.89 o 
   2   7   8     5938.05     5327.28    265.76 o 
   3   7   8     7541.85     7285.95    216.74 o 
   4   7   8      344.97      349.11     61.00 o 
   5   7   8     3258.24     3459.98    160.93 o 
  -6   8   8      852.76      657.99     81.76 o 
  -5   8   8      670.75      667.38     39.77 o 
  -4   8   8     6588.66     6324.89    107.86 o 
  -3   8   8      197.09      152.86     22.70 o 
  -2   8   8    18185.75    18228.52    217.61 o 
  -1   8   8      945.17      937.92     47.20 o 
   0   8   8     1486.87     1509.71     47.03 o 
   1   8   8      214.23      201.48     22.39 o 
   2   8   8     3480.24     3436.93     86.47 o 
   3   8   8        0.74        6.49     33.74 o 
   4   8   8     9602.43     9562.32    276.44 o 
   5   8   8       77.23       77.87     41.53 o 
  -6   9   8      564.16      523.00    105.12 o 
  -5   9   8      850.83      850.10     44.47 o 
  -4   9   8      111.77      121.51     23.88 o 
  -3   9   8    12196.85    11676.21    162.61 o 
  -2   9   8       27.94       40.94     28.31 o 
  -1   9   8     9930.01     9861.43    152.18 o 
   0   9   8      194.61      212.01     24.12 o 
   1   9   8       50.05       38.17     20.13 o 
   2   9   8      321.43      278.64     32.88 o 
   3   9   8     8883.24     9144.43    256.97 o 
   4   9   8      125.03       68.78     35.04 o 
  -5  10   8     2738.00     2656.12     71.67 o 
  -4  10   8     4190.56     4055.57     87.77 o 
  -3  10   8      832.18      804.29     42.83 o 
  -2  10   8     7538.42     7560.68    122.48 o 
  -1  10   8     1713.70     1690.69     53.86 o 
   0  10   8     2341.12     2294.43     72.00 o 
   1  10   8     2482.87     2465.13     73.40 o 
   2  10   8     2591.54     2678.70    110.31 o 
   3  10   8     1611.68     1737.78     90.85 o 
   4  10   8     3334.52     3508.00    153.14 o 
  -4  11   8     3439.59     3392.22     82.08 o 
  -3  11   8     4076.30     4050.05     88.59 o 
  -2  11   8       35.26       38.69     20.95 o 
  -1  11   8     3077.53     2980.92    131.08 o 
   0  11   8     7974.54     7685.74    146.83 o 
   1  11   8       87.40       96.70     27.98 o 
   2  11   8     2155.19     2093.38    102.53 o 
  -3  12   8      475.81      442.48     43.42 o 
  -2  12   8      644.32      614.72     63.59 o 
  -1  12   8     2255.52     2261.50     78.43 o 
   0  12   8       14.35        1.89     27.06 o 
   1  12   8     9480.46     9810.85    366.63 o 
   2  12   8       76.67       63.59     38.93 o 
  -2  13   8       75.01       83.92     32.57 o 
  -1  13   8      178.30      189.52     37.64 o 
   0  13   8     7061.47     7323.77    203.11 o 
   1  13   8        0.26      -24.68     27.49 o 
  -7   0   9     9249.16     9014.64    254.37 o 
  -5   0   9       13.98      -14.28     23.36 o 
  -3   0   9    14095.88    15010.57    332.24 o 
  -1   0   9    33627.73    34133.91    667.08 o 
   1   0   9     1986.32     2140.10    111.61 o 
   3   0   9    15039.62    15176.69    386.75 o 
   5   0   9     5799.58     5086.15    199.86 o 
  -7   1   9      104.30       80.46     42.83 o 
  -6   1   9     3899.49     3871.88    102.30 o 
  -5   1   9     4473.11     4571.71    132.38 o 
  -4   1   9     5581.37     5576.99    117.37 o 
  -3   1   9     2320.41     2251.43     67.41 o 
  -2   1   9    21961.09    21661.89    315.67 o 
  -1   1   9     1172.84     1227.92     77.22 o 
   0   1   9    12524.27    13342.37    227.10 o 
   1   1   9     1838.88     1995.08     55.14 o 
   2   1   9     2044.09     2145.34     83.94 o 
   3   1   9     2762.51     2871.39    112.26 o 
   4   1   9    14709.90    14026.76    263.26 o 
   5   1   9      215.28      240.51     41.75 o 
   6   1   9     1659.29     1500.34     81.66 o 
  -7   2   9     2851.49     2826.65    134.97 o 
  -6   2   9     5470.25     5196.46    179.10 o 
  -5   2   9     2578.49     2402.26    111.61 o 
  -4   2   9    10446.02    10783.57    268.65 o 
  -3   2   9    16321.35    16086.46    356.90 o 
  -2   2   9     2640.25     2679.67     75.23 o 
  -1   2   9    15640.93    15599.23    245.90 o 
   0   2   9    16360.11    16975.05    205.08 o 
   1   2   9     2395.95     2519.36     57.41 o 
   2   2   9     6743.34     6585.63    186.89 o 
   3   2   9     4640.84     4845.46    137.57 o 
   4   2   9      455.05      290.24     42.18 o 
   5   2   9     5271.00     4495.72    132.11 o 
   6   2   9      974.17      801.35     74.62 o 
  -7   3   9     2364.45     2356.84    124.59 o 
  -6   3   9      515.84      504.19     40.49 o 
  -5   3   9    15911.74    15543.26    234.42 o 
  -4   3   9      302.19      309.06     24.93 o 
  -3   3   9     7108.52     7157.40    129.85 o 
  -2   3   9     5242.61     5370.36    106.20 o 
  -1   3   9     4462.82     4418.74     95.97 o 
   0   3   9     5749.45     5904.79     95.38 o 
   1   3   9    24177.57    25664.68    291.44 o 
   2   3   9     1025.57     1119.62     63.53 o 
   3   3   9     4045.00     3903.39    116.96 o 
   4   3   9     1715.09     1647.84    154.44 o 
   5   3   9      689.62      533.99     55.78 o 
   6   3   9      844.38      713.74     64.22 o 
  -7   4   9      175.01      132.38     50.61 o 
  -6   4   9     6751.24     6573.26    160.93 o 
  -5   4   9        0.87       25.23     18.96 o 
  -4   4   9    26209.68    25753.22    350.32 o 
  -3   4   9       40.57       37.82     14.13 o 
  -2   4   9       63.74      108.53     16.09 o 
  -1   4   9       49.40       50.83     15.84 o 
   0   4   9    22148.38    22615.61    259.76 o 
   1   4   9      339.57      343.64     26.28 o 
   2   4   9    14203.26    14650.54    406.87 o 
   3   4   9      120.00      178.14     44.13 o 
   4   4   9      373.33      299.21     42.09 o 
   5   4   9      174.12      142.22     36.67 o 
   6   4   9     3005.82     2843.52    154.44 o 
  -7   5   9     2272.67     2456.77    134.97 o 
  -6   5   9      537.27      664.48     77.87 o 
  -5   5   9    16411.67    16345.29    343.27 o 
  -4   5   9      516.72      563.28     40.54 o 
  -3   5   9     5680.54     5803.45    116.85 o 
  -2   5   9     1723.40     1757.78     47.07 o 
  -1   5   9     2872.42     3031.12     63.40 o 
   0   5   9     2003.42     1922.27     59.70 o 
   1   5   9    26290.16    25902.63    295.37 o 
   2   5   9       46.27       45.21     26.97 o 
   3   5   9     3077.21     3002.40    240.75 o 
   4   5   9      665.35      477.87     58.40 o 
   5   5   9      847.26      737.16     86.95 o 
  -6   6   9     7327.03     6951.11    228.42 o 
  -5   6   9      885.38      894.96     63.59 o 
  -4   6   9     9973.71     9509.98    166.70 o 
  -3   6   9     9381.46     9128.11    160.45 o 
  -2   6   9     1733.66     1719.37     49.47 o 
  -1   6   9     6452.85     6738.77    116.10 o 
   0   6   9    12326.78    12433.74    157.92 o 
   1   6   9      474.08      479.53     48.79 o 
   2   6   9     8752.85     8372.57    129.71 o 
   3   6   9     2155.79     1950.84    222.58 o 
   4   6   9      296.70      355.60     61.00 o 
   5   6   9     2456.21     2482.73    137.57 o 
  -6   7   9     3165.69     2781.22    140.16 o 
  -5   7   9     4446.44     4147.83    103.53 o 
  -4   7   9     3541.03     3567.13     77.68 o 
  -3   7   9     3840.80     3799.16     78.52 o 
  -2   7   9    12747.37    13205.10    170.60 o 
  -1   7   9     2625.12     2537.35     60.04 o 
   0   7   9     5098.24     5039.36     87.27 o 
   1   7   9     3726.45     3604.68     63.08 o 
   2   7   9      724.97      671.78     38.52 o 
   3   7   9     1154.46     1095.36     88.25 o 
   4   7   9     7395.82     7176.93    232.31 o 
   5   7   9      166.77      190.78     59.70 o 
  -6   8   9       57.95       33.74     38.93 o 
  -5   8   9       36.60       37.49     24.32 o 
  -4   8   9     1064.94     1196.40     66.95 o 
  -3   8   9     6677.35     6678.63    111.87 o 
  -2   8   9        2.69        7.31     17.13 o 
  -1   8   9    19955.87    19506.42    230.89 o 
   0   8   9      256.09      233.50     23.92 o 
   1   8   9       50.51       34.90     16.60 o 
   2   8   9      447.62      403.38     36.03 o 
   3   8   9     5770.00     5652.00    193.37 o 
   4   8   9        0.02        0.00     44.13 o 
  -5   9   9      863.44      907.23     54.46 o 
  -4   9   9     2626.41     2595.93     68.93 o 
  -3   9   9      294.26      270.00     28.75 o 
  -2   9   9    13152.50    13104.26    175.92 o 
  -1   9   9       34.93       52.49     19.67 o 
   0   9   9     5409.23     5427.93     97.21 o 
   1   9   9       90.10       96.61     33.09 o 
   2   9   9     1227.15     1214.68     55.76 o 
   3   9   9      909.09      908.47     86.95 o 
  -5  10   9      307.14      318.39     33.98 o 
  -4  10   9     1283.26     1205.22     54.65 o 
  -3  10   9     6133.84     6039.22    118.49 o 
  -2  10   9     1126.76     1071.59     67.39 o 
  -1  10   9     7338.27     7218.57    120.05 o 
   0  10   9     5041.17     4929.34    131.08 o 
   1  10   9      916.78      853.81     64.89 o 
   2  10   9     1007.56      987.64     72.68 o 
  -4  11   9      194.92      207.86     41.96 o 
  -3  11   9     1539.42     1423.94     55.25 o 
  -2  11   9     3646.38     3505.82     82.31 o 
  -1  11   9      740.23      743.96     57.10 o 
   0  11   9     2120.92     2105.40     74.32 o 
   1  11   9     5720.78     5770.43    122.49 o 
   2  11   9      514.78      485.38     61.00 o 
  -3  12   9      328.65      321.60     34.36 o 
  -2  12   9        9.48       10.25     26.97 o 
  -1  12   9      381.26      335.32     40.25 o 
   0  12   9     4987.12     5151.27    121.13 o 
   1  12   9       82.81        9.08     40.23 o 
  -6   0  10    12967.33    12575.86    315.37 o 
  -4   0  10     3668.94     3938.88    140.16 o 
  -2   0  10    23529.87    22663.80    473.70 o 
   0   0  10    16801.47    16898.89    391.94 o 
   2   0  10       88.58      123.29     46.72 o 
   4   0  10    13009.75    12382.48    354.30 o 
   6   0  10     2188.82     1944.13    137.57 o 
  -7   1  10     7123.40     6916.07    221.93 o 
  -6   1  10     1179.86     1201.52     75.92 o 
  -5   1  10     2320.41     2415.77     79.38 o 
  -4   1  10     1985.70     2028.13     68.81 o 
  -3   1  10     6476.28     6713.67    135.34 o 
  -2   1  10     4544.59     4608.37    107.80 o 
  -1   1  10    29302.56    30487.62    687.19 o 
   0   1  10     5684.36     5711.87    132.14 o 
   1   1  10     2706.40     2947.02     90.01 o 
   2   1  10      484.22      415.02     46.34 o 
   3   1  10     4076.88     4168.18    128.32 o 
   4   1  10     1410.45     1226.89     77.22 o 
   5   1  10     6522.07     5762.51    159.17 o 
   6   1  10      238.17      185.12     41.57 o 
  -7   2  10       15.07       20.77     40.23 o 
  -6   2  10     4046.20     4037.51    158.33 o 
  -5   2  10    13522.28    13707.56    334.84 o 
  -4   2  10      207.87      223.22     45.42 o 
  -3   2  10     6201.38     6249.74    129.73 o 
  -2   2  10    15270.76    15290.97    313.42 o 
  -1   2  10      397.83      386.16     36.67 o 
   0   2  10    14467.24    15464.68    311.13 o 
   1   2  10     7909.99     8106.96    123.68 o 
   2   2  10      210.28      279.11     55.81 o 
   3   2  10     5503.73     5818.16    153.77 o 
   4   2  10     4817.63     4521.08    137.73 o 
   5   2  10        1.69       -0.27     28.90 o 
   6   2  10     1944.41     1762.87    128.48 o 
  -7   3  10     1368.70     1338.05     98.63 o 
  -6   3  10     5950.24     5770.30    124.09 o 
  -5   3  10     2453.46     2450.95     75.44 o 
  -4   3  10    14200.96    13903.43    217.03 o 
  -3   3  10     4613.00     4683.53    103.16 o 
  -2   3  10     3318.11     3316.74    105.12 o 
  -1   3  10     2351.57     2438.29     57.77 o 
   0   3  10     8240.41     8509.30    125.69 o 
   1   3  10     3099.92     3187.56     70.39 o 
   2   3  10    12025.17    12481.01    239.02 o 
   3   3  10     1125.11     1161.19    106.42 o 
   4   3  10     1440.84     1462.90     80.75 o 
   5   3  10     1329.36     1054.05    115.51 o 
  -7   4  10     1246.19     1282.24     98.63 o 
  -6   4  10        5.79       -2.23     26.61 o 
  -5   4  10    15816.26    15628.23    243.58 o 
  -4   4  10       12.69       24.48     18.96 o 
  -3   4  10    10023.31    10127.53    182.47 o 
  -2   4  10      375.46      328.94     31.15 o 
  -1   4  10      665.76      712.08     39.87 o 
   0   4  10      269.77      273.42     30.38 o 
   1   4  10    22002.04    22364.98    265.71 o 
   2   4  10       78.64       82.57     29.62 o 
   3   4  10     5335.43     5289.81    145.15 o 
   4   4  10       50.10       38.99     53.21 o 
   5   4  10        1.03        8.65     37.64 o 
  -6   5  10     5429.29     5250.64    119.43 o 
  -5   5  10      481.34      561.20     43.96 o 
  -4   5  10    17000.61    16928.18    269.95 o 
  -3   5  10     1705.32     1669.23    142.11 o 
  -2   5  10     1587.55     1648.54     59.24 o 
  -1   5  10     1385.87     1352.40     53.61 o 
   0   5  10     6539.56     6590.82    108.03 o 
   1   5  10     1465.30     1449.30     48.68 o 
   2   5  10    11566.75    11517.47    548.98 o 
   3   5  10      489.93      446.32     50.49 o 
   4   5  10     1398.11     1095.18    188.83 o 
   5   5  10      447.99      463.32     73.98 o 
  -6   6  10     2495.51     2406.71     80.41 o 
  -5   6  10    11858.39    11233.25    195.43 o 
  -4   6  10        7.24       47.55     22.45 o 
  -3   6  10     6240.56     6163.21    128.42 o 
  -2   6  10    10209.79    10516.26    179.80 o 
  -1   6  10      382.78      417.34     36.25 o 
   0   6  10     3895.18     4026.39     99.10 o 
   1   6  10     9028.02     8829.91    144.80 o 
   2   6  10        3.52        2.78     24.92 o 
   3   6  10     4914.48     4495.61    560.01 o 
   5   6  10        4.13       20.77     45.42 o 
  -6   7  10     1189.55     1184.91     96.04 o 
  -5   7  10      978.63      986.04     53.50 o 
  -4   7  10     4061.28     3926.92    102.23 o 
  -3   7  10     4198.05     4417.42    108.15 o 
  -2   7  10     1114.24     1199.33     45.44 o 
  -1   7  10    15511.56    15629.11    195.90 o 
   0   7  10     2281.72     2314.16     71.24 o 
   1   7  10     1227.96     1273.43     60.20 o 
   2   7  10     1581.36     1478.61     86.30 o 
   3   7  10     2119.78     1948.03    109.02 o 
   4   7  10      639.09      652.80     81.76 o 
  -5   8  10      387.55      376.63     41.47 o 
  -4   8  10     1099.43     1133.03     57.62 o 
  -3   8  10       98.69      106.19     23.33 o 
  -2   8  10    12112.54    12022.53    166.17 o 
  -1   8  10       68.20       81.86     20.78 o 
   0   8  10     8165.07     7892.10    123.24 o 
   1   8  10      365.98      376.16     30.26 o 
   2   8  10       22.02       15.57     33.74 o 
   3   8  10      101.53       81.76     44.13 o 
   4   8  10     7230.09     7048.45    236.20 o 
  -5   9  10     1196.33     1078.94     59.87 o 
  -4   9  10       42.77       61.04     23.05 o 
  -3   9  10     4463.55     4391.83     94.53 o 
  -2   9  10     1961.94     1880.77     59.36 o 
  -1   9  10    12707.27    12582.66    180.10 o 
   0   9  10     1119.43     1115.62     46.86 o 
   1   9  10     2009.52     1996.08     66.07 o 
   2   9  10      338.35      304.99     45.42 o 
   3   9  10     3000.57     2964.22    140.16 o 
  -4  10  10       45.25       54.76     23.26 o 
  -3  10  10     2069.94     1924.00     67.76 o 
  -2  10  10     8159.32     8015.31    132.23 o 
  -1  10  10       11.62       14.22     20.02 o 
   0  10  10     6105.01     5742.72    199.86 o 
   1  10  10     1901.79     1955.62    145.36 o 
   2  10  10       95.79       40.23     35.04 o 
  -3  11  10     1652.90     1591.55     59.43 o 
  -2  11  10      799.06      737.23     45.29 o 
  -1  11  10     2625.06     2607.91    108.37 o 
   0  11  10     2515.02     2519.11     82.13 o 
   1  11  10      785.03      760.52     72.68 o 
   2  11  10     4170.77     4189.36    151.84 o 
  -2  12  10      645.80      649.45     52.76 o 
  -1  12  10      227.01      264.53     68.14 o 
   0  12  10      400.74      352.09     42.18 o 
  -7   0  11     7494.97     7600.02    240.10 o 
  -5   0  11     6769.10     7223.66    218.03 o 
  -3   0  11     4721.92     5258.76    172.61 o 
  -1   0  11    32562.63    34301.33    694.33 o 
   1   0  11     3253.69     3711.76    160.93 o 
   3   0  11     2080.71     2286.76    140.16 o 
   5   0  11     5777.15     5654.59    233.61 o 
  -7   1  11      101.89       98.63     49.32 o 
  -6   1  11    14228.58    13940.00    262.81 o 
  -5   1  11     3722.03     3772.25    104.08 o 
  -4   1  11       12.49       31.23     22.47 o 
  -3   1  11     1688.41     1643.15     66.49 o 
  -2   1  11    16361.89    16035.18    261.54 o 
  -1   1  11     1166.44     1244.46     59.63 o 
   0   1  11    22792.91    22683.25    355.12 o 
   1   1  11     2823.18     3044.59    102.80 o 
   2   1  11      190.88      209.49     40.35 o 
   3   1  11     1743.94     1680.39     85.21 o 
   4   1  11     6517.89     6293.96    171.92 o 
   5   1  11       51.05       55.50     34.84 o 
  -7   2  11     5570.14     5496.26    203.76 o 
  -6   2  11     1201.22     1127.80     92.15 o 
  -5   2  11     4925.29     4751.31    173.91 o 
  -4   2  11    10079.83    10269.72    190.22 o 
  -3   2  11     3867.77     3672.79     98.57 o 
  -2   2  11     5933.58     6104.02    167.42 o 
  -1   2  11    15780.63    15359.26    257.70 o 
   0   2  11     3133.71     3186.98     71.49 o 
   1   2  11     3852.17     3959.70     91.17 o 
   2   2  11     4784.50     5389.12    146.11 o 
   3   2  11     1201.73     1170.25     92.79 o 
   4   2  11     2611.05     2433.79    104.95 o 
   5   2  11     3031.47     2732.63    113.09 o 
  -7   3  11       32.34       41.53     42.83 o 
  -6   3  11     2179.87     2099.14     74.52 o 
  -5   3  11    10763.49    10782.08    188.84 o 
  -4   3  11     1038.55     1092.50     53.31 o 
  -3   3  11    14044.05    14109.04    472.41 o 
  -2   3  11     8364.86     8370.81    127.24 o 
  -1   3  11      330.52      353.01     40.99 o 
   0   3  11     4249.83     4364.01     86.02 o 
   1   3  11    10604.62    11143.22    213.18 o 
   2   3  11       98.73       68.98     30.24 o 
   3   3  11     7895.19     8088.33    193.83 o 
   4   3  11      820.37      787.44     68.91 o 
   5   3  11      198.94      101.18     37.42 o 
  -6   4  11     4492.02     4353.48    147.95 o 
  -5   4  11       12.67       32.52     23.28 o 
  -4   4  11    14427.43    14730.48    262.16 o 
  -3   4  11       48.07       94.10     24.32 o 
  -2   4  11     5249.79     5343.39    227.12 o 
  -1   4  11     1028.64      996.73     40.83 o 
   0   4  11     2664.45     2831.11     92.21 o 
   1   4  11       76.87      103.03     20.13 o 
   2   4  11    14107.49    14750.13    735.86 o 
   3   4  11       32.25       35.57     31.17 o 
   4   4  11     2023.96     1881.05    107.07 o 
   5   4  11       52.74       36.37     33.81 o 
  -6   5  11      229.02      198.85     33.04 o 
  -5   5  11    10614.79    10474.25    188.63 o 
  -4   5  11      726.46      746.74     50.51 o 
  -3   5  11    13511.10    13594.79    243.34 o 
  -2   5  11     3116.74     3024.73    121.99 o 
  -1   5  11      504.43      510.39     79.82 o 
   0   5  11      693.48      707.14     37.27 o 
   1   5  11    10459.73    10916.85    159.17 o 
   2   5  11      299.17      248.45     40.49 o 
   3   5  11     8084.79     7375.64    203.11 o 
   4   5  11      249.09      226.89     43.34 o 
   5   5  11      126.31      142.76     57.10 o 
  -6   6  11     1628.38     1546.10     67.04 o 
  -5   6  11     1371.22     1460.65     65.78 o 
  -4   6  11     8286.37     8012.61    158.59 o 
  -3   6  11     1138.37     1220.18     58.55 o 
  -2   6  11     6219.10     6393.15    134.34 o 
  -1   6  11     7077.11     6790.30    138.44 o 
   0   6  11     3573.06     3600.47     97.11 o 
   1   6  11     3029.48     2948.44     72.85 o 
   2   6  11     4835.86     5044.57    140.00 o 
   3   6  11      399.99      319.45     77.22 o 
   4   6  11     2307.57     2271.18    131.08 o 
  -6   7  11     5819.55     5327.54    208.95 o 
  -5   7  11     4869.30     4665.45    117.87 o 
  -4   7  11       63.83        3.76     24.01 o 
  -3   7  11     2505.06     2526.16     92.79 o 
  -2   7  11     9132.95     9177.16    197.92 o 
  -1   7  11      337.34      374.91     81.11 o 
   0   7  11     8228.18     8063.85    159.88 o 
   1   7  11     2205.30     2191.41     63.70 o 
   2   7  11      370.86      382.71     47.26 o 
   3   7  11     2630.32     2497.00    125.89 o 
   4   7  11     3496.31     3539.15    164.82 o 
  -5   8  11     3380.87     3335.02    101.33 o 
  -4   8  11      648.50      656.92     51.43 o 
  -3   8  11     2416.95     2248.23     79.20 o 
  -2   8  11        5.53       -1.18     19.04 o 
  -1   8  11    15798.06    15939.53    205.42 o 
   0   8  11      125.67      112.66     68.78 o 
   1   8  11     2026.77     2190.25    155.74 o 
   2   8  11      125.94      129.49     40.88 o 
   3   8  11      699.68      609.97     77.87 o 
  -5   9  11      728.79      786.52     80.46 o 
  -4   9  11        2.87        4.51     24.00 o 
  -3   9  11      187.34      219.79     29.09 o 
  -2   9  11     7980.37     7867.65    131.09 o 
  -1   9  11      132.29      142.87     25.68 o 
   0   9  11     9486.30     9760.52    148.34 o 
   1   9  11      227.80      194.67     42.83 o 
   2   9  11      212.51      193.37     41.53 o 
   3   9  11      402.40      343.92     63.59 o 
  -4  10  11     2789.41     2870.12    168.72 o 
  -3  10  11     1485.86     1467.29     56.58 o 
  -2  10  11     2189.56     1954.82     63.15 o 
  -1  10  11     7823.39     7615.98    129.28 o 
   0  10  11      960.29      925.08     53.63 o 
   1  10  11     2639.49     2656.63    116.80 o 
   2  10  11     1206.34     1345.84     84.36 o 
  -3  11  11     4474.17     4289.35     98.55 o 
  -2  11  11     3860.20     3860.78     91.55 o 
  -1  11  11       50.30       91.62     30.65 o 
   0  11  11     2653.14     2414.19     81.21 o 
   1  11  11     2791.60     2707.25    121.99 o 
  -6   0  12    16399.88    16479.70    402.32 o 
  -4   0  12      584.88      622.95     71.38 o 
  -2   0  12     6453.93     6622.77    207.65 o 
   0   0  12    18450.71    19132.43    451.64 o 
   2   0  12     2762.84     2572.28    149.25 o 
   4   0  12     4118.83     4158.21    199.86 o 
  -6   1  12        6.06       20.77     40.23 o 
  -5   1  12     8459.39     8461.28    175.22 o 
  -4   1  12     4018.16     4030.42    109.64 o 
  -3   1  12      881.15      862.37     85.01 o 
  -2   1  12     2565.91     2724.95     89.81 o 
  -1   1  12    23085.73    22943.92    359.23 o 
   0   1  12      234.50      220.67     36.24 o 
   1   1  12     5826.67     6393.97    223.87 o 
   2   1  12     1044.88     1365.80     79.84 o 
   3   1  12      111.97       72.65     37.88 o 
   4   1  12     1385.98     1314.83     86.54 o 
   5   1  12     3875.36     3786.03    139.49 o 
  -6   2  12     7013.69     6660.40    224.52 o 
  -5   2  12     4451.32     4760.40    181.69 o 
  -4   2  12     3062.11     2922.57     92.63 o 
  -3   2  12     7203.65     7297.61    326.40 o 
  -2   2  12     9008.87     9085.88    181.20 o 
  -1   2  12     4050.70     4174.86    114.67 o 
   0   2  12     7990.02     8000.73    186.22 o 
   1   2  12     3494.90     3637.78     81.34 o 
   2   2  12     2453.02     2837.08    109.43 o 
   3   2  12     5304.63     5651.85    285.52 o 
   4   2  12     1650.96     1771.91     95.50 o 
   5   2  12      494.13      435.57     59.46 o 
  -6   3  12     1110.08     1150.72     70.73 o 
  -5   3  12     1002.90     1018.14     55.42 o 
  -4   3  12     8626.38     8633.43    227.12 o 
  -3   3  12        5.03       -0.48     17.48 o 
  -2   3  12    14903.72    14363.68    239.65 o 
  -1   3  12     6666.16     6685.17    113.89 o 
   0   3  12     1061.23     1018.22     44.20 o 
   1   3  12     2007.88     1995.36     89.48 o 
   2   3  12     9245.60     9721.65    319.26 o 
   3   3  12       93.69       38.79     33.36 o 
   4   3  12     3157.55     3410.36    197.27 o 
   5   3  12      678.00      720.88     70.95 o 
  -6   4  12      414.07      356.53     40.21 o 
  -5   4  12     5456.99     5504.85    127.82 o 
  -4   4  12        0.68       -8.34     21.80 o 
  -3   4  12    17036.66    16941.04    264.34 o 
  -2   4  12       33.96       38.86     22.72 o 
  -1   4  12     2106.93     2097.87     59.86 o 
   0   4  12       99.07      112.30     22.55 o 
   1   4  12     3167.43     3281.11     93.25 o 
   2   4  12        0.09       13.38     30.73 o 
   3   4  12    11444.31    11618.65    248.67 o 
   4   4  12        2.56       17.99     32.64 o 
  -6   5  12     1010.92      955.75     58.51 o 
  -5   5  12      379.20      385.78     42.09 o 
  -4   5  12     9954.94     9792.02    182.33 o 
  -3   5  12       55.25       92.96     25.57 o 
  -2   5  12    10627.99    10470.72    419.84 o 
  -1   5  12     2329.53     2173.34     75.98 o 
   0   5  12      224.11      210.77     27.71 o 
   1   5  12      871.10      902.92     45.33 o 
   2   5  12    11422.23    11813.40    331.59 o 
   3   5  12        0.10        5.12     33.04 o 
   4   5  12     3115.90     3068.85    277.08 o 
  -6   6  12     3396.08     3213.04     99.15 o 
  -5   6  12     4887.83     4687.59    120.31 o 
  -4   6  12     1333.84     1405.01     64.54 o 
  -3   6  12     6933.41     6717.48    144.97 o 
  -2   6  12     5523.93     5461.15    126.28 o 
  -1   6  12     4216.71     4196.58    189.48 o 
   0   6  12     2995.15     3150.44     76.80 o 
   1   6  12     3546.41     3645.76     84.34 o 
   2   6  12     1995.15     2117.45     93.52 o 
   3   6  12     5130.90     5003.97    149.37 o 
   4   6  12     1015.47      800.75    115.51 o 
  -5   7  12     5548.73     5307.08    130.94 o 
  -4   7  12     3662.64     3656.83    105.69 o 
  -3   7  12      591.32      618.81     49.85 o 
  -2   7  12     3057.18     3033.87     94.12 o 
  -1   7  12     9725.79    10018.65    188.97 o 
   0   7  12      142.34      189.30     66.19 o 
   1   7  12     4201.39     4187.32     91.74 o 
   2   7  12     2307.93     2269.56    102.53 o 
   3   7  12       77.42       32.45     34.90 o 
  -5   8  12       11.77       28.70     28.64 o 
  -4   8  12      529.86      505.69     90.85 o 
  -3   8  12      547.39      570.24     50.07 o 
  -2   8  12     3579.05     3631.00    105.40 o 
  -1   8  12      150.60      171.28     75.92 o 
   0   8  12    11837.34    11854.29    215.79 o 
   1   8  12      133.40      120.23     30.73 o 
   2   8  12      665.80      629.44     72.68 o 
   3   8  12      145.96      164.82     51.91 o 
  -4   9  12      996.54     1027.61     62.84 o 
  -3   9  12      693.39      674.97     87.60 o 
  -2   9  12      442.26      415.70     46.13 o 
  -1   9  12     9125.37     9199.64    185.51 o 
   0   9  12       28.44       79.03     30.24 o 
   1   9  12     4823.26     4625.42    155.74 o 
  -3  10  12     2065.42     2134.88     84.81 o 
  -2  10  12     4395.68     4287.39     96.39 o 
  -1  10  12      803.97      707.90     45.62 o 
   0  10  12     4774.34     4786.18    118.75 o 
   1  10  12     1506.86     1352.33     86.95 o 
  -1  11  12     2869.89     2812.96     92.23 o 
  -5   0  13    12584.75    12299.42    328.35 o 
  -3   0  13       37.87       12.98     35.04 o 
  -1   0  13    12589.45    12841.91    340.03 o 
   1   0  13    10790.51    11577.84    336.13 o 
   3   0  13      140.40       68.78     55.81 o 
  -6   1  13    10881.90    11172.92    317.97 o 
  -5   1  13      395.67      430.35     46.72 o 
  -4   1  13     3508.77     3490.02    107.36 o 
  -3   1  13     2817.99     2695.30     91.71 o 
  -2   1  13     4439.75     4424.52    122.49 o 
  -1   1  13     2237.18     2055.00     91.50 o 
   0   1  13     9305.83     9917.69    208.77 o 
   1   1  13     1149.40     1262.37     77.09 o 
   2   1  13     3735.19     4008.81    134.25 o 
   3   1  13      484.48      481.84     60.98 o 
   4   1  13      654.77      730.49    151.20 o 
  -6   2  13       66.02       75.27     48.02 o 
  -5   2  13     4047.72     4062.17    172.61 o 
  -4   2  13     6792.59     6687.81    153.55 o 
  -3   2  13      338.63      316.90     41.27 o 
  -2   2  13     8808.43     8851.55    230.36 o 
  -1   2  13    10519.46    10572.52    158.40 o 
   0   2  13      152.88      127.55     23.74 o 
   1   2  13     6077.14     6673.90    314.07 o 
   2   2  13     4634.07     4809.85    147.85 o 
   3   2  13      149.38      226.05     47.39 o 
   4   2  13     2236.70     2396.94    111.94 o 
  -6   3  13     2843.98     2723.35     90.40 o 
  -5   3  13     3437.45     3366.91     98.84 o 
  -4   3  13     1320.47     1258.73     77.87 o 
  -3   3  13    12386.22    12743.54    181.71 o 
  -2   3  13     2297.26     2348.20     66.89 o 
  -1   3  13     3880.40     3897.07     86.46 o 
   0   3  13     1082.09     1108.51     58.47 o 
   1   3  13     1001.91     1093.59     75.36 o 
   2   3  13     1732.62     2005.78     98.27 o 
   3   3  13     7146.86     7737.15    245.94 o 
   4   3  13      279.67      233.32     51.39 o 
  -6   4  13      196.61      220.76     37.09 o 
  -5   4  13       43.52       52.49     61.00 o 
  -4   4  13     6234.19     6051.17    136.57 o 
  -3   4  13        0.02       10.57     21.80 o 
  -2   4  13    17941.14    17704.42    229.82 o 
  -1   4  13      274.42      277.25     30.26 o 
   0   4  13       84.82      141.51     25.30 o 
   1   4  13        2.09       13.69     30.24 o 
   2   4  13     8868.22     9551.63    371.18 o 
   3   4  13       21.21       64.03     60.35 o 
   4   4  13     3213.85     3328.97    131.35 o 
  -5   5  13     2631.96     2540.71     88.56 o 
  -4   5  13      625.45      690.38    128.48 o 
  -3   5  13    13522.47    13064.38    226.00 o 
  -2   5  13      855.74      845.68     54.50 o 
  -1   5  13     3749.90     3743.88     96.44 o 
   0   5  13      617.28      620.49     41.06 o 
   1   5  13     1243.66     1216.30     71.68 o 
   2   5  13     1174.68     1094.78     74.22 o 
   3   5  13     7008.19     7207.29    190.17 o 
   4   5  13       81.18      103.08     41.57 o 
  -5   6  13     2428.00     2285.91     85.75 o 
  -4   6  13     7102.26     7182.62    158.39 o 
  -3   6  13      668.62      687.33     53.31 o 
  -2   6  13     8761.26     8450.52    258.91 o 
  -1   6  13     6337.62     6223.65    145.36 o 
   0   6  13      109.61       94.89     25.97 o 
   1   6  13     3005.23     3221.21    193.38 o 
   2   6  13     4403.93     4497.91    205.06 o 
   3   6  13       63.13       62.02     38.02 o 
  -5   7  13      208.12      246.81     39.26 o 
  -4   7  13     2653.64     2525.48     90.73 o 
  -3   7  13     3785.72     3628.92    107.57 o 
  -2   7  13     2223.46     2098.38    120.05 o 
  -1   7  13     1701.32     1625.14     72.65 o 
   0   7  13     6875.30     6766.36    253.07 o 
   1   7  13      918.19      938.42     49.44 o 
   2   7  13     1852.04     1773.83    106.42 o 
   3   7  13     1342.12     1092.36     79.37 o 
  -4   8  13      289.81      283.46     45.42 o 
  -3   8  13       30.45       12.43     28.05 o 
  -2   8  13      332.53      309.99     42.08 o 
  -1   8  13     5470.84     5403.55    135.64 o 
   0   8  13        5.87       32.17     26.88 o 
   1   8  13     6397.41     6772.87    155.89 o 
   2   8  13      130.61      110.54     38.17 o 
  -3   9  13      297.67      254.04     42.83 o 
  -2   9  13     2194.92     2315.43    121.35 o 
  -1   9  13      506.99      509.00     51.12 o 
   0   9  13     6393.96     6709.50    156.82 o 
   1   9  13      115.53       65.98     29.92 o 
  -2  10  13     1698.42     1687.20    245.29 o 
  -1  10  13     4525.53     4591.76    129.71 o 
   0  10  13      116.94      118.28     35.21 o 
  -6   0  14     6139.44     6182.81    224.52 o 
  -4   0  14    11066.81    10713.49    303.69 o 
  -2   0  14     2286.93     2436.00    134.97 o 
   0   0  14     8828.95     9878.99    303.69 o 
   2   0  14     5943.70     7057.54    271.24 o 
   4   0  14      243.10      172.61     67.49 o 
  -6   1  14      109.66      102.53     53.21 o 
  -5   1  14     9436.17     9647.56    202.80 o 
  -4   1  14     1787.60     1895.45    166.12 o 
  -3   1  14     1643.33     1581.17     77.54 o 
  -2   1  14     1705.90     1596.52     78.43 o 
  -1   1  14     4477.01     4587.01    132.14 o 
   0   1  14     1125.67     1330.33     78.92 o 
   1   1  14    11927.19    12885.25    261.97 o 
   2   1  14     1283.39     1555.12     91.28 o 
   3   1  14      874.06      920.18     80.69 o 
   4   1  14      515.73      506.94     65.96 o 
  -6   2  14     5599.73     5603.98    216.74 o 
  -5   2  14       38.08       61.00     49.32 o 
  -4   2  14     4989.37     5086.82    183.64 o 
  -3   2  14    11391.70    11414.34    224.26 o 
  -2   2  14     1190.54     1122.18     65.90 o 
  -1   2  14     3476.13     3521.68     89.79 o 
   0   2  14     5779.30     5964.10    114.31 o 
   1   2  14      350.36      403.43     53.93 o 
   2   2  14     3904.98     4410.61    146.41 o 
   3   2  14     2641.98     2862.13    122.14 o 
   4   2  14      105.72      104.83     44.33 o 
  -5   3  14     1680.63     1639.78     72.03 o 
  -4   3  14     4626.45     4581.30    194.02 o 
  -3   3  14     1594.70     1660.71     59.02 o 
  -2   3  14    14367.26    13993.87    198.13 o 
  -1   3  14     3254.94     3174.07     92.47 o 
   0   3  14     1345.81     1332.26     53.69 o 
   1   3  14     1717.05     1675.29     90.89 o 
   2   3  14     3554.70     3749.61    133.52 o 
   3   3  14      382.22      433.45    130.43 o 
  -5   4  14     1288.11     1231.33     65.54 o 
  -4   4  14        8.10       -5.09     23.07 o 
  -3   4  14    12744.80    12618.16    225.67 o 
  -2   4  14       29.75       -1.42     20.55 o 
  -1   4  14     6267.29     6402.40    132.52 o 
   0   4  14      206.94      252.54     30.36 o 
   1   4  14      337.42      302.56     50.63 o 
   2   4  14        9.60       27.09     36.67 o 
   3   4  14     6295.85     6536.25    184.77 o 
  -5   5  14      340.57      303.96     41.47 o 
  -4   5  14     5142.22     5052.38    150.55 o 
  -3   5  14      759.15      729.09     55.82 o 
  -2   5  14    13943.91    13728.78    406.22 o 
  -1   5  14     1667.73     1722.22     61.29 o 
   0   5  14     1414.30     1502.98     72.52 o 
   1   5  14      450.65      484.90     55.99 o 
   2   5  14     3851.49     4071.26    136.45 o 
   3   5  14      254.14      248.19     52.05 o 
  -5   6  14      240.69      246.56     41.47 o 
  -4   6  14     2248.13     2073.60     84.81 o 
  -3   6  14     9097.73     8791.89    183.03 o 
  -2   6  14      203.06      222.17     37.09 o 
  -1   6  14     4553.93     4848.34    127.79 o 
   0   6  14     3648.60     3745.78     90.87 o 
   1   6  14      669.13      594.78     42.13 o 
   2   6  14     1905.72     1945.90    171.96 o 
  -4   7  14     2586.56     2487.35     93.86 o 
  -3   7  14      804.46      790.35     61.07 o 
  -2   7  14     3502.83     3424.42    106.96 o 
  -1   7  14     3116.14     3072.97    102.27 o 
   0   7  14      404.04      419.74     46.72 o 
   1   7  14     5324.23     5613.58    114.88 o 
   2   7  14     1194.32     1090.31    143.41 o 
  -3   8  14      639.23      615.72     56.54 o 
  -2   8  14      648.49      621.58     55.82 o 
  -1   8  14       62.75       48.98     28.98 o 
   0   8  14     6223.25     6478.73    211.54 o 
   1   8  14      138.25      120.33     34.77 o 
  -2   9  14       39.53       42.90     30.84 o 
  -1   9  14     2762.55     2780.87    105.12 o 
   0   9  14      306.86      221.02    142.76 o 
  -5   0  15     9782.55    10338.42    311.48 o 
  -3   0  15     3794.47     3892.16    175.21 o 
  -1   0  15      864.14      755.33     90.85 o 
   1   0  15    11384.59    12312.40    367.28 o 
   3   0  15     1580.33     1635.25    142.76 o 
  -5   1  15      151.58      150.61     39.91 o 
  -4   1  15    11005.40    10556.34    424.39 o 
  -3   1  15     3546.62     3412.80    147.95 o 
  -2   1  15        0.65      -31.71     39.58 o 
  -1   1  15     1055.79      995.61     69.73 o 
   0   1  15     6840.93     7108.20    180.78 o 
   1   1  15       12.33       60.32     37.49 o 
   2   1  15     6690.86     7327.63    352.36 o 
   3   1  15      495.74      560.45     82.41 o 
  -5   2  15     4957.25     4895.37    205.06 o 
  -4   2  15     1782.87     1676.39     83.05 o 
  -3   2  15     3910.51     3969.78    124.77 o 
  -2   2  15     5909.03     6041.12    163.53 o 
  -1   2  15     1736.34     1618.47    101.89 o 
   0   2  15     2641.19     2710.26    135.61 o 
   1   2  15     5416.05     6039.69    172.46 o 
   2   2  15     1129.32     1179.39    141.46 o 
   3   2  15     1276.73     1261.13    155.74 o 
  -5   3  15       34.26       50.73     29.62 o 
  -4   3  15     1493.26     1481.10     73.33 o 
  -3   3  15     7044.02     6957.91    159.61 o 
  -2   3  15      113.24      101.43     32.17 o 
  -1   3  15     8706.32     8875.16    151.60 o 
   0   3  15     2626.61     2809.06     79.76 o 
   1   3  15        9.99       19.85     37.16 o 
   2   3  15     1585.89     1765.92     95.72 o 
   3   3  15     2985.50     3829.86    219.33 o 
  -5   4  15      135.23       87.36     31.93 o 
  -4   4  15     2884.12     2923.85     99.79 o 
  -3   4  15        7.57      -19.75     23.97 o 
  -2   4  15    10939.15    11147.54    175.47 o 
  -1   4  15       15.28       41.59     24.63 o 
   0   4  15     2772.98     2796.94     79.90 o 
   1   4  15      145.46      163.07     28.92 o 
   2   4  15      922.45      953.84     79.99 o 
  -4   5  15      293.97      355.63     71.38 o 
  -3   5  15     9007.24     8477.29    179.54 o 
  -2   5  15      182.39      192.75     40.23 o 
  -1   5  15     6427.77     6428.92    125.43 o 
   0   5  15     1175.47     1154.03     62.16 o 
   1   5  15      120.93       94.46     38.97 o 
   2   5  15      385.27      352.23     55.76 o 
  -4   6  15     2247.96     2244.45     91.37 o 
  -3   6  15     1839.54     1784.21     80.12 o 
  -2   6  15     5392.37     5460.08    140.30 o 
  -1   6  15     1935.44     2012.64     85.70 o 
   0   6  15     2721.59     2596.38     78.99 o 
   1   6  15     1803.81     1946.05    220.63 o 
   2   6  15     1246.85     1205.58     89.55 o 
  -3   7  15     4039.29     3949.32    120.99 o 
  -2   7  15        5.61       -9.00     26.14 o 
  -1   7  15     1435.42     1512.24     76.25 o 
   0   7  15     3287.62     3224.62    107.79 o 
   1   7  15        0.73       35.77     34.61 o 
  -2   8  15      322.38      324.32     68.14 o 
  -1   8  15      846.29      784.28     64.54 o 
   0   8  15       25.80       20.13     38.93 o 
  -4   0  16    15301.28    14651.07    398.43 o 
  -2   0  16      419.03      495.77     79.17 o 
   0   0  16     3258.52     3319.82    176.50 o 
   2   0  16     6616.33     6912.18    276.44 o 
  -4   1  16       16.65       52.92     36.57 o 
  -3   1  16     5909.92     5961.00    161.48 o 
  -2   1  16     1986.01     2008.26     92.69 o 
  -1   1  16      409.82      292.44     48.53 o 
   0   1  16     1144.73      990.76     53.59 o 
   1   1  16     7429.15     7927.44    203.27 o 
   2   1  16      291.46      392.57     63.32 o 
  -4   2  16     6274.59     5985.11    161.48 o 
  -3   2  16     4657.60     4760.32    246.59 o 
  -2   2  16      942.29      965.44     53.15 o 
  -1   2  16     3480.82     3483.32    133.98 o 
   0   2  16     3976.07     4052.88    122.10 o 
   1   2  16      828.10      915.76     78.27 o 
   2   2  16     3075.96     3480.84    137.14 o 
  -4   3  16     1235.40     1215.20     68.59 o 
  -3   3  16      975.85     1015.22     55.05 o 
  -2   3  16     5845.62     5826.83    120.60 o 
  -1   3  16      234.47      216.77     33.58 o 
   0   3  16     4437.10     4502.28    104.19 o 
   1   3  16     1508.84     1691.62    102.53 o 
   2   3  16      264.50      296.20     56.87 o 
  -4   4  16      137.62       99.83     33.98 o 
  -3   4  16     4419.04     4229.83    123.48 o 
  -2   4  16       81.14       98.06     28.95 o 
  -1   4  16     8389.66     8292.12    149.04 o 
   0   4  16      295.22      292.68     36.78 o 
   1   4  16      929.07      914.53     90.85 o 
  -3   5  16      603.82      606.54     56.13 o 
  -2   5  16     5861.19     5665.61    145.93 o 
  -1   5  16      131.27      159.38     31.98 o 
   0   5  16     4142.77     4153.59    101.14 o 
   1   5  16      467.47      537.18     62.46 o 
  -3   6  16     4347.25     4125.69    183.64 o 
  -2   6  16      549.99      504.84     95.39 o 
  -1   6  16     4424.60     4454.86    130.43 o 
   0   6  16     1831.84     1802.61     69.31 o 
  -3   0  17     9573.62     9157.40    303.69 o 
  -1   0  17       20.19       25.96     53.21 o 
   1   0  17     4866.44     5443.05    242.69 o 
  -4   1  17    10136.22     9828.38    319.26 o 
  -3   1  17      702.28      600.57     64.65 o 
  -2   1  17     2502.80     2311.31    102.67 o 
  -1   1  17      935.70      898.04     53.50 o 
   0   1  17     1859.80     1746.31     68.25 o 
   1   1  17      554.31      690.58     74.06 o 
  -3   2  17     3841.95     3743.66    126.77 o 
  -2   2  17     4099.63     4053.71    101.17 o 
  -1   2  17        3.35       13.88     25.89 o 
   0   2  17     3297.16     3379.96    231.66 o 
   1   2  17     3666.86     3835.29    168.07 o 
  -3   3  17     1991.75     1969.21    148.60 o 
  -2   3  17     1266.85     1178.48    114.42 o 
  -1   3  17     6769.91     6731.75    134.78 o 
   0   3  17     1478.63     1661.02    129.78 o 
   1   3  17     1476.85     1545.28    106.42 o 
  -3   4  17        3.67       -9.35     27.11 o 
  -2   4  17     3493.30     3489.18    164.82 o 
  -1   4  17        2.13      -29.13     24.47 o 
   0   4  17     7178.65     7964.12    150.64 o 
  -1   5  17     6613.23     6807.42    166.47 o 
  -2   0  18     4553.32     4056.98    199.86 o 
  -1   1  18      405.32      363.91     85.77 o 
                                                 
